# Supplementary material for: A downy mildew effector evades recognition by polymorphism of expression and subcellular localization
Source: Nat Commun. 2018 Dec 5;9:5192. doi: 10.1038/s41467-018-07469-3 (PMC6281644; doi:10.1038/s41467-018-07469-3)
Supplement: Supplementary file 3 — Supplementary Data 1 [file 41467_2018_7469_MOESM3_ESM.xlsx]

## Sheet: all
Supplementary Data 1. Number of synonymous and non-synonymous polymorphisms in all genes of Hpa isolates
	Emoy2			Emwa1			Waco9			Cala2			Emco5			Maks9			Hind2
Gene IDa	Synonymous	Non-synonymous		Synonymous	Non-synonymous		Synonymous	Non-synonymous		Synonymous	Non-synonymous		Synonymous	Non-synonymous		Synonymous	Non-synonymous		Synonymous	Non-synonymous
800000	0	0		0	0		0	0		0	0		0	0		0	0		0	0
800001	0	0		0	0		0	0		0	0		0	0		0	0		0	0
800002	0	0		0	0		0	0		0	0		0	0		0	0		0	0
800003	0	0		0	0		0	0		0	0		0	1		0	0		0	0
800004	0	0		0	0		0	0		0	0		0	0		0	0		0	0
800005	0	0		0	0		0	0		0	0		0	0		0	0		0	0
800007	0	2		0	5		0	4		0	21		0	7		0	14		0	0
800008	0	0		0	0		0	0		0	1		0	0		0	0		0	0
800009	0	0		0	0		0	0		0	2		0	0		0	0		0	1
800010	0	0		0	0		0	0		0	0		0	0		0	0		0	0
800012	0	0		1	2		0	0		0	0		0	0		0	0		0	0
800013	0	0		0	0		0	0		0	1		0	0		0	0		0	0
800014	0	0		0	0		0	0		0	1		0	0		0	0		2	0
800018	0	0		0	0		0	0		0	0		0	0		0	0		0	0
800019	0	0		0	0		2	2		2	1		1	0		0	0		5	1
800020	0	0		1	0		1	0		0	0		1	0		1	0		0	0
800024	0	0		0	0		1	0		1	0		1	0		0	0		0	0
800025	0	0		0	1		1	5		0	1		2	0		0	2		0	4
800026	0	0		0	0		3	1		0	2		0	0		1	2		2	0
800027	0	0		0	0		6	8		1	3		1	1		0	0		4	3
800028	0	0		0	1		2	2		1	0		3	1		1	2		1	1
800029	0	0		0	0		0	1		0	2		0	2		0	2		0	2
800030	0	1		0	0		0	1		0	3		0	1		0	0		1	1
800031	0	0		0	0		0	0		0	0		1	0		0	0		1	0
800032	0	0		0	1		0	0		1	1		2	1		3	3		3	2
800033	0	0		0	1		0	2		1	4		1	1		0	3		0	3
800034	0	0		1	0		0	0		1	2		0	0		0	0		0	0
800035	0	0		0	0		0	1		0	0		0	0		0	0		0	0
800036	0	0		0	1		1	1		0	0		2	1		0	0		0	0
800037	0	0		0	0		0	1		0	2		0	1		0	0		0	0
800038	0	0		0	0		0	0		0	0		0	0		0	0		0	0
800039	0	0		0	0		0	1		0	0		0	0		0	0		0	0
800040	0	0		2	3		2	1		1	0		2	3		1	0		1	0
800041	0	0		0	0		0	0		0	1		0	0		0	0		0	0
800043	0	0		3	0		4	1		1	1		3	0		3	0		3	0
800044	0	0		5	5		4	6		2	8		5	9		4	9		4	11
800045	0	0		4	4		4	5		2	7		4	7		3	7		3	9
800046	0	0		4	0		4	0		5	0		5	0		4	0		5	0
800047	0	0		1	1		2	1		1	3		3	3		2	3		3	3
800048	0	0		2	2		0	5		1	6		1	8		1	7		1	6
800049	0	0		7	10		1	0		1	2		3	2		3	2		2	2
800050	0	0		1	1		0	0		0	0		1	0		0	0		0	0
800051	0	0		1	6		0	0		0	0		0	0		0	0		0	0
800052	0	0		2	1		0	0		0	0		1	0		1	0		1	0
800053	0	0		2	1		1	0		2	0		2	0		2	0		2	0
800054	0	0		0	0		5	0		1	2		2	0		1	0		1	0
800055	0	0		0	0		0	1		0	0		0	0		0	0		0	0
800059	0	0		0	0		0	0		0	0		0	0		0	1		0	1
800060	0	0		0	0		0	0		0	0		1	2		1	1		1	1
800061	0	0		0	0		1	0		1	4		1	1		1	0		1	0
800062	0	0		0	0		2	1		0	1		0	0		0	0		0	0
800063	0	0		2	1		1	5		1	3		1	3		2	2		1	4
800064	0	0		2	0		3	0		2	1		2	0		2	0		2	0
800065	0	1		1	0		1	1		1	1		1	1		1	0		1	0
800066	0	0		5	8		5	7		2	6		4	7		3	9		5	9
800067	0	0		1	5		1	7		1	6		1	7		1	5		1	5
800069	0	0		0	0		0	0		0	0		0	0		0	0		0	0
800070	0	0		0	0		0	0		0	0		0	0		0	6		0	0
800072	0	0		0	0		0	0		0	0		0	0		1	0		0	0
800074	0	0		2	3		0	0		0	2		0	0		1	2		2	4
800075	0	0		1	2		1	0		1	3		0	0		1	3		1	2
800076	0	0		0	0		1	1		0	0		0	0		0	0		0	0
800078	0	0		2	1		1	1		1	1		0	0		2	1		2	1
800079	0	0		0	0		0	0		0	0		0	0		0	0		0	0
800080	0	0		5	2		7	2		2	0		1	1		7	2		7	3
800082	0	0		0	0		0	0		0	0		0	0		0	0		0	0
800083	0	0		0	0		2	3		0	0		2	1		2	1		1	0
800084	0	0		1	1		1	2		0	1		0	2		0	1		0	1
800086	0	0		0	1		0	1		0	0		0	0		0	1		0	2
800087	0	0		1	1		0	1		0	2		0	0		0	1		1	2
800088	0	0		2	1		1	1		1	3		1	2		2	1		2	3
800089	0	0		0	0		0	0		0	0		0	0		0	0		0	0
800090	0	0		2	3		0	0		0	3		0	0		1	1		0	0
800091	0	0		0	0		0	0		0	0		0	0		0	0		0	0
800094	0	0		1	1		0	0		2	2		0	0		2	4		1	0
800095	0	0		1	1		1	0		0	1		1	0		1	0		1	1
800096	0	0		0	1		0	0		0	0		0	0		0	1		0	0
800097	0	0		2	1		1	2		0	0		1	3		1	3		0	1
800098	0	0		7	2		3	2		5	2		5	2		7	1		1	0
800099	0	0		0	0		0	0		0	0		1	3		1	0		0	0
800100	0	0		0	0		0	0		0	0		0	0		0	0		0	0
800101	0	0		0	2		0	2		0	2		1	2		1	2		0	2
800102	0	0		0	0		0	0		0	0		0	0		0	1		0	1
800103	0	0		0	0		1	0		0	0		0	0		0	0		0	0
800104	0	0		3	1		0	0		0	0		0	0		2	0		0	0
800105	0	0		1	3		0	0		1	1		0	1		1	2		0	1
800107	0	0		4	0		0	4		3	1		2	4		3	1		0	2
800108	0	0		0	0		1	1		0	1		0	0		0	1		0	0
800109	0	0		0	0		0	0		0	0		0	0		0	1		0	0
800110	0	0		1	0		0	0		0	0		0	2		1	0		0	0
800111	0	0		0	0		0	1		0	0		0	0		0	0		0	0
800112	0	0		2	3		1	2		1	2		1	1		2	3		2	2
800113	0	2		4	18		2	8		4	15		1	5		3	10		1	5
800114	0	0		3	2		3	2		3	3		3	2		3	2		1	0
800115	0	0		1	0		0	1		1	0		0	0		0	2		0	0
800116	0	0		0	1		0	0		0	0		1	0		1	1		2	0
800117	0	0		0	0		0	0		0	0		1	0		1	1		3	0
800118	0	0		4	5		2	2		3	11		1	2		2	1		11	2
800119	0	0		0	0		0	0		0	0		0	0		0	1		1	1
800120	0	0		0	1		0	1		0	0		0	2		0	1		0	1
800121	0	0		0	1		3	2		1	1		0	5		0	1		1	2
800123	0	0		0	0		0	1		0	1		0	2		0	0		1	0
800124	0	0		1	2		0	1		3	0		2	3		0	1		0	1
800125	0	0		0	1		1	2		4	11		3	2		2	4		2	6
800127	0	0		0	0		0	0		2	1		0	1		0	1		0	0
800128	0	0		4	0		3	0		2	2		3	0		2	0		3	1
800129	0	0		0	1		0	0		0	1		2	0		0	2		2	0
800130	0	0		0	1		0	0		0	1		0	0		0	1		0	0
800131	0	0		0	1		0	1		2	4		0	1		0	1		0	1
800132	0	0		0	0		0	0		0	1		0	0		0	0		0	0
800133	0	0		0	0		3	1		1	4		3	3		0	0		2	2
800134	0	0		0	0		2	2		0	0		1	1		1	2		1	1
800135	0	0		0	0		1	0		1	3		1	0		0	0		1	0
800136	0	0		0	0		0	2		0	0		0	1		0	1		0	1
800137	0	0		3	0		7	1		3	0		2	1		2	0		2	1
800138	0	0		0	0		0	0		1	0		0	0		0	0		0	0
800139	0	0		2	2		2	1		8	5		0	0		0	0		0	0
800140	0	0		0	0		0	0		0	1		0	0		0	0		0	0
800141	0	0		1	0		0	0		2	1		0	0		1	0		0	0
800142	0	0		1	0		0	0		0	1		1	0		2	0		1	0
800143	0	0		0	0		0	1		1	1		0	0		0	0		0	0
800144	0	0		0	1		0	1		0	3		0	1		0	1		0	1
800145	0	0		0	1		0	0		1	3		0	0		0	0		0	0
800146	0	0		2	0		2	0		2	6		3	0		3	2		3	0
800147	0	0		0	3		0	0		0	4		1	1		0	1		1	0
800148	0	0		0	0		0	0		1	0		0	0		0	0		0	0
800149	0	0		0	2		0	0		1	9		2	1		0	2		0	1
800150	0	0		0	2		0	0		0	2		0	1		0	0		0	1
800151	0	0		0	0		0	0		7	5		2	0		2	1		2	1
800152	0	0		1	1		0	0		2	2		1	2		1	1		1	2
800154	0	0		0	0		0	0		0	0		0	2		0	2		0	0
800157	0	0		0	1		0	1		1	3		0	1		0	1		0	1
800158	0	0		0	0		0	0		0	0		0	1		0	1		0	0
800159	0	0		0	0		0	0		0	0		0	0		0	0		0	0
800160	0	0		0	0		0	1		0	1		0	1		0	1		0	0
800162	0	0		0	0		0	0		1	3		0	2		0	2		0	0
800163	0	0		0	0		0	0		1	1		0	0		0	0		0	0
800164	0	0		0	0		2	4		0	2		2	4		0	6		0	0
800165	0	0		0	0		0	0		0	0		0	0		0	0		0	0
800166	0	0		0	0		0	2		1	2		0	2		0	2		0	0
800167	0	0		0	0		0	0		0	0		0	1		0	1		0	0
800168	0	0		0	0		0	0		0	0		0	1		0	1		0	0
800169	0	0		0	0		0	0		0	1		0	1		0	2		0	0
800170	0	0		0	0		1	1		2	2		0	0		0	0		0	0
800171	0	0		0	9		5	7		7	11		3	4		4	20		4	4
800172	0	0		0	2		1	2		2	1		1	0		2	0		3	0
800173	0	0		0	0		0	0		0	1		0	1		0	2		0	3
800174	0	1		0	0		0	0		0	2		0	0		0	0		0	0
800175	0	0		0	0		0	0		0	1		0	2		0	1		0	0
800176	0	0		0	0		0	0		1	3		0	1		0	3		0	0
800177	0	0		0	0		0	0		0	1		0	0		0	0		0	0
800178	0	0		0	0		0	0		0	0		1	0		1	0		0	0
800179	0	0		0	1		0	1		1	5		3	3		2	1		0	1
800180	0	0		0	0		3	1		0	1		1	0		3	2		1	2
800181	0	0		0	0		0	0		0	0		1	7		1	3		0	0
800182	0	1		3	0		0	0		1	3		6	5		6	5		0	0
800183	0	0		0	0		0	0		0	1		1	1		1	1		0	0
800184	0	0		1	0		0	0		0	0		2	0		0	0		1	0
800185	0	0		0	1		0	0		0	5		4	0		4	2		0	0
800186	0	0		0	0		0	0		0	0		0	0		0	0		0	0
800187	0	0		0	1		0	2		0	2		1	6		0	8		0	1
800188	0	0		0	1		0	1		1	1		0	2		0	0		0	0
800189	0	0		1	0		1	1		0	1		2	3		0	0		1	1
800190	0	0		0	0		2	2		1	4		0	2		0	10		4	0
800191	0	0		0	4		0	0		0	1		0	1		0	5		0	2
800193	0	0		0	0		0	0		0	0		0	0		0	0		1	1
800194	0	0		4	1		4	1		1	3		0	0		0	0		3	2
800196	0	0		0	0		0	0		0	0		0	0		0	0		2	0
800197	0	1		2	3		17	16		10	8		2	4		2	3		4	3
800198	0	0		0	3		5	13		3	5		0	3		0	4		0	4
800200	0	0		0	0		1	1		1	1		0	0		0	0		0	0
800201	0	0		0	0		0	0		0	0		0	0		0	0		0	0
800202	0	0		1	0		1	0		0	0		2	1		2	1		3	1
800204	0	0		1	0		0	0		0	0		0	0		0	0		0	0
800205	0	0		0	1		0	0		0	1		0	1		0	0		0	1
800206	0	0		5	4		0	0		1	2		1	1		1	1		1	1
800208	0	0		1	4		0	0		1	0		0	0		0	0		0	0
800209	0	0		1	0		0	0		0	0		0	0		0	0		0	0
800210	0	0		0	0		0	0		1	0		1	1		0	1		0	0
800211	0	0		0	0		0	0		0	0		1	0		0	1		0	0
800212	0	0		3	0		2	0		0	0		2	0		4	2		3	0
800213	0	0		1	3		1	3		1	3		1	4		0	3		1	4
800214	0	0		1	2		0	0		0	1		0	0		1	2		0	0
800215	0	1		0	0		0	1		0	1		0	1		1	2		0	0
800217	0	0		0	8		0	8		0	3		0	9		0	8		0	8
800218	0	0		0	0		0	0		0	0		0	0		0	0		0	0
800219	0	0		2	1		2	2		1	3		4	1		4	1		4	1
800220	0	0		0	0		0	1		0	1		0	1		1	0		0	1
800221	0	0		1	1		0	0		0	2		0	0		1	2		0	0
800222	0	0		1	0		0	0		0	2		0	0		0	2		0	0
800223	0	0		5	4		4	6		0	0		6	5		7	4		1	0
800224	0	0		1	0		1	1		0	0		1	0		2	0		0	0
800225	0	0		0	1		3	1		0	0		0	1		0	3		0	0
800226	0	0		1	1		0	0		0	0		1	1		0	1		1	1
800227	0	0		0	1		0	1		0	0		0	3		0	1		0	1
800228	0	0		1	2		1	0		0	1		1	0		2	0		2	1
800230	0	0		0	0		0	0		0	0		0	0		1	0		0	0
800231	0	0		0	0		0	0		0	0		0	0		0	0		0	0
800232	0	0		0	0		0	0		0	0		0	0		0	0		0	0
800233	0	0		0	0		0	0		0	0		0	0		0	0		0	0
800234	0	0		0	0		0	0		0	0		2	0		0	0		0	0
800235	0	0		0	0		0	0		0	0		0	0		0	0		0	0
800236	0	0		0	0		0	0		0	0		0	0		0	0		0	0
800237	0	0		0	0		0	0		0	0		0	0		0	0		0	0
800238	0	0		0	0		0	0		0	0		0	0		0	0		0	0
800239	0	0		0	0		0	2		0	0		0	0		0	0		0	0
800240	0	0		0	0		0	0		0	0		0	0		0	0		0	0
800241	0	0		0	0		0	0		0	0		0	0		0	0		0	0
800242	0	0		0	0		0	0		0	0		0	0		0	0		0	0
800243	0	0		0	0		0	0		0	0		0	0		0	0		0	0
800244	0	0		0	0		0	0		0	0		1	2		0	1		1	2
800246	0	0		1	3		0	3		0	1		2	6		1	3		1	3
800247	0	0		1	1		1	2		0	0		1	2		1	1		1	2
800248	0	0		5	6		5	6		4	4		5	10		6	10		6	10
800249	0	0		0	0		0	0		0	0		1	1		1	1		1	1
800250	0	0		2	3		3	5		1	3		2	5		2	5		2	6
800251	0	0		0	0		0	0		0	3		0	1		0	0		0	1
800252	0	0		1	0		1	0		1	0		6	2		6	4		6	2
800253	0	0		0	0		0	0		0	0		1	0		1	0		1	0
800254	0	0		1	2		1	1		0	2		4	3		4	3		4	3
800255	0	3		4	10		4	3		2	7		1	5		1	3		1	0
800256	0	0		0	4		1	2		0	1		0	0		0	0		2	2
800257	0	0		1	2		0	1		0	1		0	1		0	1		0	0
800258	0	0		0	1		0	1		0	0		0	1		0	2		0	0
800259	0	0		1	0		1	0		0	4		0	0		0	0		0	0
800260	0	1		1	1		2	0		0	1		0	0		0	0		0	0
800261	0	0		0	3		0	0		1	1		0	0		0	0		0	0
800262	0	0		2	4		2	7		7	6		3	3		0	2		1	3
800264	0	0		1	1		1	1		0	0		1	1		1	1		2	1
800265	0	0		2	0		3	1		3	3		5	0		3	0		2	1
800266	0	0		0	0		0	0		0	0		2	1		1	1		3	0
800267	0	0		0	0		0	0		0	2		0	0		0	2		0	0
800268	0	0		0	0		0	0		0	2		6	3		5	3		4	4
800269	0	0		0	0		0	1		0	0		0	0		0	0		0	0
800270	0	0		0	0		0	1		4	2		5	9		6	7		0	0
800271	0	0		0	0		0	0		0	1		0	4		0	3		0	0
800272	0	0		0	0		0	0		0	2		0	2		0	2		0	0
800273	0	0		0	0		1	0		4	4		4	1		3	3		1	0
800274	0	0		0	0		0	0		1	0		1	3		2	4		0	0
800275	0	0		0	0		0	2		0	1		0	3		0	3		0	0
800276	0	0		0	0		0	0		0	0		0	0		0	0		0	0
800277	0	0		0	0		0	1		0	1		0	1		0	2		0	0
800278	0	0		0	0		0	1		0	4		0	3		0	3		0	0
800281	0	0		0	0		0	0		0	1		0	0		0	0		0	0
8002836	0	0		0	0		0	0		0	0		0	0		0	0		0	0
8002837	0	0		0	0		0	0		0	0		0	6		0	0		0	3
800285	0	0		0	0		0	0		0	0		0	0		0	0		0	0
800286	0	0		0	0		1	1		0	0		0	0		0	0		0	0
800287	0	0		0	0		0	2		0	2		0	0		0	0		0	0
800288	0	1		0	0		0	2		0	0		0	0		0	1		0	0
800289	0	0		0	0		0	0		0	0		0	0		0	0		0	0
800291	0	0		0	0		0	0		0	0		0	0		0	1		0	0
800292	0	0		0	0		0	0		2	3		2	2		2	2		0	0
800293	0	0		0	0		1	0		2	2		0	0		0	0		0	0
800294	0	0		0	0		0	0		0	0		0	0		0	0		0	1
800295	0	0		0	0		1	0		0	1		0	0		2	0		0	0
800298	0	0		0	0		1	1		0	1		0	0		3	0		1	2
800299	0	0		0	0		1	4		1	4		0	0		3	5		3	5
800300	0	0		0	0		0	0		0	0		0	0		0	0		0	0
800301	0	0		0	0		0	1		0	0		0	0		0	0		0	0
800302	0	0		0	0		0	1		0	0		0	0		0	1		0	0
800303	0	0		0	0		5	1		5	2		1	0		3	1		5	3
800305	2	11		1	39		2	15		4	33		2	19		2	19		2	1
800307	0	0		0	0		1	0		1	0		1	0		1	1		1	0
800309	0	0		0	0		0	0		0	0		0	0		0	0		0	1
800310	0	0		0	0		0	1		0	0		0	0		0	0		0	1
800311	0	0		0	0		1	3		0	0		1	3		0	1		0	1
800312	0	0		0	0		5	5		0	1		0	0		7	5		5	6
800314	0	0		0	0		0	0		0	2		0	0		1	0		0	0
800315	0	0		0	0		2	0		1	0		0	0		3	0		2	0
800316	0	0		0	0		0	1		0	1		0	0		0	0		0	4
800317	0	0		0	0		1	0		1	1		0	0		0	0		0	0
800319	0	0		0	0		0	0		0	0		0	0		0	0		0	0
800321	0	0		0	0		0	0		0	0		0	1		0	0		0	0
800322	0	0		0	0		0	1		0	1		0	0		0	1		0	1
800323	0	0		0	0		1	1		2	0		1	2		2	0		2	0
800326	0	0		0	0		0	1		0	0		0	1		0	0		0	1
800327	0	0		0	4		0	2		1	5		2	3		0	1		0	1
800328	0	0		0	0		2	2		1	0		4	1		2	1		2	2
800329	0	0		0	1		2	2		0	1		1	2		3	1		4	2
800331	0	0		0	0		0	0		0	1		0	2		0	0		0	1
800332	0	0		0	0		0	0		0	8		0	1		1	1		0	1
800334	0	0		0	1		0	0		0	0		0	0		0	1		0	0
800335	0	0		0	0		0	2		0	0		0	1		0	4		0	4
800337	0	0		0	0		0	0		0	0		0	0		0	2		0	0
800338	0	0		0	0		0	0		0	0		0	1		0	1		0	0
800339	0	0		0	0		2	3		1	3		0	2		0	1		0	0
800341	0	0		0	0		2	1		0	1		2	2		0	1		1	1
800342	0	0		0	0		1	1		0	1		1	1		1	2		1	1
800343	0	0		0	0		1	3		0	5		0	3		1	6		1	7
800345	0	0		0	0		0	0		0	0		0	0		1	0		0	0
800346	0	0		0	0		0	0		0	0		0	1		0	2		0	2
800347	0	0		0	0		3	1		1	0		3	0		2	2		2	0
800348	0	0		0	0		0	0		0	0		0	0		0	0		2	0
800349	0	0		0	1		1	0		1	2		1	0		2	1		7	2
800350	0	0		0	0		0	0		0	0		0	0		0	0		0	1
800351	0	0		0	0		0	1		0	0		0	0		0	0		0	0
800353	0	0		0	0		0	0		0	0		0	0		0	2		0	0
800354	0	0		0	0		0	1		0	0		0	1		0	2		0	1
800355	0	0		0	0		0	2		0	1		0	2		0	2		0	2
800356	0	0		0	3		1	0		0	1		1	0		1	1		0	0
800357	0	0		0	3		5	1		0	2		5	1		1	1		1	1
800358	0	0		0	0		2	0		1	0		2	0		0	0		0	0
800359	0	0		0	0		5	4		0	0		5	4		0	1		0	1
800362	0	0		0	0		0	0		0	1		0	0		0	1		0	2
800363	0	0		0	0		0	0		0	0		0	0		0	0		1	0
800364	0	0		0	0		0	1		0	0		0	4		0	1		0	1
800365	0	0		0	0		0	0		0	0		0	0		0	0		0	0
800367	0	0		0	0		0	0		0	0		0	0		0	1		0	1
800368	0	0		0	0		0	0		0	0		0	0		0	0		0	0
800369	0	1		0	0		1	3		1	3		1	3		1	2		1	3
800370	0	0		0	0		1	0		1	0		1	0		2	1		1	0
800371	0	0		0	0		0	0		0	3		0	0		0	0		0	0
800372	0	0		0	0		0	5		1	2		0	5		0	5		0	5
800373	0	0		0	0		0	0		0	1		0	1		0	0		0	0
800374	0	0		0	0		0	0		1	0		0	0		0	1		0	0
800375	0	1		0	1		1	1		1	1		1	0		1	1		1	0
800376	0	0		0	0		1	2		0	0		1	2		4	2		4	1
800377	6	5		6	6		7	9		11	14		7	7		7	10		8	9
800378	0	0		0	0		0	0		0	0		0	0		0	0		0	0
800379	0	0		0	0		0	0		0	0		0	0		0	0		0	0
800380	0	0		0	0		0	0		0	0		0	0		0	0		0	0
800381	0	0		0	0		0	0		0	0		0	0		0	0		0	0
800382	0	0		0	0		0	0		0	0		0	0		0	0		0	0
800383	0	0		0	0		0	0		0	0		0	0		0	0		0	0
800384	0	0		0	0		0	0		0	0		0	0		0	0		0	0
800385	0	0		0	0		0	0		0	0		0	0		0	0		0	0
800386	0	0		0	0		0	0		0	0		0	0		0	0		0	0
800387	0	0		0	0		0	0		0	0		0	0		0	0		0	0
800388	0	0		0	0		0	0		0	0		0	0		0	0		0	0
800391	0	0		0	1		2	0		1	9		0	0		2	0		2	1
800392	0	0		0	0		0	0		0	0		0	0		0	1		0	0
800393	0	0		0	0		0	0		0	0		1	1		0	0		0	0
800394	0	0		0	0		0	0		0	0		0	2		0	0		0	0
800395	0	0		0	0		0	0		0	0		0	1		0	0		0	0
800396	0	0		0	2		2	3		1	15		1	2		0	2		1	2
800397	0	0		1	8		1	0		45	44		2	2		2	0		2	0
800399	0	0		0	0		3	0		0	0		1	0		3	0		3	0
800400	0	0		0	0		0	2		0	2		0	4		1	2		1	5
800403	0	0		0	0		0	0		0	0		0	0		0	0		0	0
800404	0	0		0	0		0	2		0	0		0	4		0	2		0	2
800405	0	0		0	0		0	0		0	0		0	0		0	0		0	0
800406	0	0		0	0		0	0		0	0		0	0		0	0		0	0
800407	0	0		0	0		0	0		0	0		0	0		0	0		0	0
800408	0	0		0	0		0	0		0	0		0	0		0	0		0	0
800409	0	0		0	0		0	0		0	0		0	0		0	0		0	0
800410	0	0		0	0		0	0		0	0		0	0		0	0		0	0
800411	0	0		0	0		0	0		0	0		0	0		0	0		0	0
800412	0	0		0	0		0	0		0	0		0	0		0	0		0	0
800413	0	0		0	0		0	0		0	0		0	0		0	0		0	0
800414	0	0		0	0		0	0		0	0		0	0		0	0		0	0
800415	0	0		0	0		0	0		0	0		0	0		0	0		0	0
800416	0	0		0	0		0	0		0	0		0	0		0	0		0	0
800417	0	0		0	0		0	0		0	0		0	0		0	0		0	0
800418	0	0		0	0		0	0		0	0		0	0		0	0		0	0
800419	0	0		0	0		0	0		0	0		0	0		0	0		0	0
800420	0	0		0	0		0	0		0	0		0	0		0	0		0	0
800421	0	0		0	0		0	0		0	0		0	0		0	0		0	0
800422	0	0		0	0		0	0		0	0		0	0		0	0		0	0
800423	0	0		0	0		0	0		0	0		0	0		0	0		0	0
800424	0	0		0	0		0	0		0	0		0	0		0	0		0	0
800425	0	0		0	0		0	0		0	0		0	0		0	0		0	0
800427	0	0		0	0		0	0		0	0		0	0		0	0		0	0
800428	0	0		0	0		0	0		0	0		0	0		0	0		0	0
800430	0	0		0	0		0	0		0	0		0	0		0	0		0	0
800431	0	0		0	0		0	0		0	0		0	0		0	0		0	0
800432	0	0		0	0		0	0		0	0		0	0		0	0		0	0
800433	0	0		0	0		0	0		0	0		0	0		0	0		0	0
800434	0	0		0	0		0	0		0	0		0	0		0	0		0	0
800435	0	0		0	0		1	1		1	1		0	1		0	2		0	0
800436	0	0		0	0		0	0		0	0		1	0		0	0		0	0
800437	0	0		0	0		1	0		0	0		0	0		0	0		0	0
800439	0	0		0	0		0	0		0	0		0	0		0	0		0	0
800440	0	0		0	0		0	1		0	0		0	0		0	0		1	0
800441	0	0		0	0		0	1		0	1		0	0		0	1		0	1
800442	0	0		1	2		1	3		1	1		1	0		1	0		3	1
800443	0	0		1	1		1	3		0	3		1	3		0	4		0	2
800444	0	0		0	0		0	1		0	0		0	2		0	0		0	0
800445	0	0		0	1		0	1		0	0		0	1		0	1		0	1
800446	0	0		0	0		0	0		0	0		1	0		0	0		1	3
800447	0	0		0	0		0	0		0	0		1	0		0	0		0	2
800448	0	0		0	0		0	0		0	0		0	0		0	0		1	2
800449	0	0		0	0		0	0		0	1		0	0		0	1		0	0
800452	0	0		2	2		5	4		3	6		0	2		4	3		3	3
800453	0	0		1	1		2	2		1	1		0	0		2	1		0	0
800454	0	0		0	0		0	2		0	2		0	0		0	2		0	2
800455	0	0		0	0		1	0		2	0		0	1		0	0		1	1
800456	0	0		0	0		0	0		0	0		0	0		0	0		0	0
800459	0	0		0	0		0	4		0	3		0	5		0	2		0	2
800461	0	0		0	1		0	1		0	3		0	1		0	3		0	4
800462	0	0		0	0		1	1		2	1		5	1		7	1		7	1
800463	0	0		0	0		1	1		2	4		4	2		4	1		3	1
800464	0	0		0	1		0	1		1	5		2	5		4	5		2	5
800465	0	0		2	1		5	6		2	3		0	1		1	3		1	0
800466	0	0		0	3		0	3		0	0		0	0		0	0		0	0
800467	0	0		0	0		0	1		0	0		0	0		0	0		0	0
800468	0	0		0	0		0	1		0	0		0	0		0	0		0	0
800469	0	0		0	0		0	0		0	0		0	0		0	0		0	0
800470	0	0		0	0		0	0		0	0		0	0		0	0		0	0
800471	0	0		0	0		0	0		0	0		0	0		0	0		0	2
800472	0	0		1	0		1	1		1	1		1	1		1	1		1	1
800473	0	0		0	0		0	1		0	1		0	0		0	0		0	0
800474	0	0		0	0		0	0		0	0		0	0		0	0		0	0
800475	0	0		0	0		0	0		0	0		0	3		0	1		0	0
800476	0	0		0	0		1	0		1	0		0	2		0	0		1	1
800477	0	0		0	0		0	0		0	0		0	0		0	0		0	0
800478	0	0		0	0		1	0		1	3		2	0		3	1		1	0
800483	0	0		0	0		0	0		0	0		0	0		1	1		0	0
800484	0	0		0	0		0	1		0	3		0	0		0	1		0	0
800485	0	0		0	0		0	0		2	6		0	0		0	0		1	0
800486	0	0		0	0		0	0		1	0		0	0		0	3		0	0
800490	0	0		0	0		0	0		1	1		0	0		0	5		0	3
800491	0	1		0	0		0	1		0	0		0	0		0	0		0	0
800492	0	0		0	0		0	0		0	0		0	0		0	0		0	0
800493	0	0		0	0		0	0		0	0		0	0		1	2		1	2
800494	0	0		0	0		0	1		0	1		0	0		0	0		0	0
800495	0	0		0	0		0	0		0	5		1	0		1	0		0	1
800496	0	0		0	0		0	0		0	4		0	0		0	0		0	1
800497	0	0		0	0		0	0		0	0		0	0		0	0		0	0
800500	0	0		0	3		0	0		4	8		0	0		1	0		0	0
800501	0	0		0	0		0	0		0	0		0	0		0	0		0	0
800503	0	0		1	2		4	1		3	2		0	0		1	1		6	3
800504	0	0		1	2		3	2		2	2		0	0		0	1		5	4
800505	0	0		0	0		0	1		0	1		0	0		0	1		1	1
800506	0	0		0	0		0	1		0	1		0	0		0	1		0	2
800507	0	0		6	9		3	6		2	11		0	0		3	7		2	6
800508	0	0		0	0		2	0		2	0		0	0		2	0		2	0
800509	0	0		2	6		3	9		2	9		0	0		3	9		5	10
800510	0	0		2	1		2	2		1	4		0	0		2	4		3	2
800511	0	0		1	3		1	3		1	2		0	2		1	3		6	5
800512	0	0		0	0		0	0		0	0		0	0		0	0		1	0
800513	0	1		1	0		0	0		0	0		0	2		0	0		1	3
800514	0	0		0	0		0	0		0	0		0	0		0	0		0	0
800515	0	0		0	0		0	0		0	0		0	0		0	0		0	0
800516	3	3		3	3		2	3		2	0		2	4		1	0		2	3
800517	0	1		0	1		0	0		0	1		0	0		0	0		0	1
800518	1	4		1	4		1	2		3	3		1	2		0	0		2	3
800519	1	0		1	0		0	0		0	1		0	0		0	0		0	0
800520	10	2		9	1		5	1		9	6		17	5		17	6		17	6
800522	0	0		0	3		0	1		0	1		0	1		0	3		0	1
800523	3	2		3	2		3	1		1	0		2	1		1	0		2	2
8005234	0	0		1	2		0	2		0	0		0	2		0	0		0	0
800524	2	3		3	7		3	3		0	0		5	15		0	3		0	1
800525	1	0		0	2		0	0		0	0		1	0		2	1		2	1
800528	0	1		0	0		0	0		0	0		0	0		1	0		1	0
800529	0	1		0	1		1	2		0	0		0	0		1	0		1	0
800531	0	5		0	5		0	4		0	3		0	4		0	5		0	5
800532	1	0		1	0		1	0		0	2		1	0		1	0		1	0
800533	0	1		0	1		0	1		0	1		0	0		0	0		0	1
800534	1	0		1	0		1	0		2	2		0	0		1	1		0	0
800535	0	0		0	0		0	0		0	3		0	0		0	0		0	1
800536	0	0		0	0		0	0		0	0		0	0		0	0		0	0
800537	5	1		4	0		3	2		2	1		2	2		2	1		2	2
800538	1	4		1	4		3	4		1	5		1	4		1	4		1	4
800539	0	0		0	0		0	0		0	0		0	1		0	0		0	0
800540	0	0		0	0		0	1		0	0		0	0		0	0		0	0
800541	0	0		0	0		0	2		1	1		0	1		0	1		0	0
800542	0	0		0	0		0	1		0	0		0	0		0	0		0	0
800543	0	0		0	0		1	3		0	0		0	0		0	0		0	0
800544	0	0		0	0		0	1		0	0		0	0		0	0		0	0
800545	0	0		0	0		0	1		0	0		0	0		0	0		0	0
800547	1	0		0	0		1	0		0	0		0	0		0	0		1	0
800548	0	1		0	6		0	0		0	1		0	0		0	0		0	0
800549	0	0		0	0		0	0		0	0		0	0		0	0		0	0
800550	0	0		0	0		0	1		0	0		0	0		0	0		0	1
800552	0	0		0	0		0	0		0	1		1	1		0	1		0	0
800553	1	1		1	1		1	1		0	1		0	0		1	0		1	0
800554	0	1		0	1		0	0		0	0		0	0		0	2		0	3
800556	2	2		0	0		2	3		0	2		2	4		3	7		3	4
800558	0	0		0	0		0	0		0	1		0	0		0	0		0	0
800559	1	1		0	1		0	1		2	2		1	1		0	1		0	1
800560	1	0		0	0		1	1		0	1		0	0		1	0		1	0
800561	1	1		1	0		0	1		3	1		0	1		0	1		0	1
800562	0	1		0	1		0	1		1	0		0	0		0	0		0	0
800563	0	1		0	1		0	0		0	2		0	0		0	0		0	0
800564	7	2		4	0		3	2		6	5		4	2		3	2		3	2
800565	0	1		0	0		4	3		1	0		0	1		0	1		0	2
800566	0	1		0	1		0	0		0	1		0	0		0	0		0	0
800567	0	0		0	0		1	0		1	0		0	0		0	0		0	0
800568	1	0		1	0		2	1		1	0		1	0		0	0		0	0
800569	0	0		0	0		2	1		0	0		0	0		0	0		0	0
800570	2	0		1	0		1	0		0	0		1	0		1	0		1	2
800571	0	2		0	2		2	1		0	0		0	0		1	1		0	1
800572	0	1		0	1		5	4		0	2		0	1		1	1		0	1
800574	1	1		1	4		5	6		2	6		1	1		5	4		3	4
800576	1	0		1	0		2	0		2	2		3	0		1	2		1	2
800578	0	0		0	0		0	1		0	1		0	1		0	0		0	0
800579	2	0		1	0		2	0		0	1		1	0		1	0		1	0
800580	0	0		16	13		1	0		11	5		1	0		0	2		0	0
800581	0	0		0	0		0	0		0	0		0	1		0	0		0	0
800582	0	0		0	0		0	0		0	0		0	0		0	0		0	0
800584	0	0		0	0		0	0		0	0		0	0		0	0		0	0
800585	1	0		0	0		1	0		0	0		1	0		1	0		1	0
800586	0	0		0	0		0	0		0	1		1	1		0	0		0	0
800587	0	2		0	1		0	1		0	0		0	0		1	0		1	0
800588	0	3		0	1		0	2		0	0		1	2		0	1		0	1
800589	1	0		0	0		1	0		1	0		2	0		1	0		1	0
800592	0	0		1	2		1	2		0	0		2	2		0	1		0	0
800593	0	0		0	1		0	2		0	1		0	2		0	1		0	1
800594	0	0		0	0		0	0		0	0		0	0		0	0		0	0
800596	0	0		0	1		0	1		0	1		0	1		0	0		0	0
800597	0	0		0	1		0	1		0	1		0	1		0	1		0	1
800598	0	0		0	3		0	3		0	2		0	3		0	0		0	0
800599	0	0		1	1		1	1		0	0		1	2		2	0		0	0
800600	0	0		1	1		2	1		0	2		2	1		0	1		0	0
800602	0	0		0	0		0	2		0	0		0	3		0	0		0	0
800603	0	0		0	0		0	0		0	0		0	0		0	0		0	0
800604	0	0		0	1		0	0		0	0		1	4		0	1		0	0
800605	0	0		0	0		1	0		0	0		0	0		0	0		0	0
800606	0	0		0	0		0	0		0	1		1	3		0	2		0	0
800607	0	0		0	0		0	0		1	0		5	8		1	3		0	0
800608	0	0		0	0		0	0		0	1		0	0		0	2		0	0
800609	0	0		3	5		2	5		4	2		12	13		6	4		0	0
800611	0	0		0	0		0	0		0	1		0	0		0	1		0	0
800612	0	0		0	0		3	3		1	0		0	0		1	2		0	0
800613	0	0		0	0		0	0		0	1		0	0		1	1		0	0
800614	0	0		0	0		0	0		0	0		0	0		0	0		0	0
800615	0	0		0	1		0	1		0	1		0	1		1	4		0	0
800616	0	0		0	1		0	2		0	1		0	1		1	3		0	1
800617	0	0		0	1		0	0		0	0		0	0		0	1		0	0
800618	0	2		1	2		0	1		0	1		0	1		0	2		0	0
800619	0	0		1	2		2	1		1	2		0	0		3	2		0	1
800620	0	0		0	2		0	2		0	0		0	2		0	2		0	2
800621	0	0		0	0		0	0		0	0		0	0		0	0		0	0
800622	0	0		2	0		2	1		2	0		0	0		0	0		0	0
800623	0	0		0	2		1	2		0	0		0	0		0	1		0	0
800624	0	0		0	0		1	1		0	0		0	0		0	0		0	0
800625	0	0		0	4		2	8		0	9		0	5		1	1		0	3
800626	0	0		0	0		0	1		0	0		1	0		0	1		0	0
800627	0	0		0	2		1	1		0	0		0	1		0	2		0	0
800628	0	0		0	0		0	0		0	0		0	0		0	0		0	0
800629	0	0		7	6		1	0		5	2		3	0		0	0		0	0
800630	0	0		0	1		0	0		0	1		0	1		0	4		0	0
800631	0	0		0	0		1	22		0	0		0	12		0	0		0	0
800632	0	0		0	1		0	0		0	2		0	0		0	0		0	0
800633	0	0		0	0		0	1		0	0		0	0		1	1		1	0
800634	0	0		3	2		2	6		2	3		1	6		10	7		11	7
800635	0	0		0	0		2	0		0	1		0	0		0	0		0	0
800636	0	0		0	0		0	0		1	0		0	0		0	0		0	0
800637	0	0		0	1		1	3		0	0		0	1		0	1		0	1
800638	0	0		0	0		1	0		1	0		1	0		1	0		1	0
800639	0	0		1	1		1	2		0	1		1	1		1	2		1	1
800640	0	0		1	4		3	4		2	4		2	2		1	3		1	1
800641	0	0		0	3		1	2		0	1		1	1		0	3		0	1
800642	0	0		0	2		0	2		0	2		0	0		0	2		0	1
800643	0	0		0	0		0	1		1	0		0	0		0	0		0	0
800644	0	0		0	1		0	1		1	1		0	1		0	1		0	1
800645	0	0		0	1		0	1		2	0		0	2		0	1		0	1
800646	0	0		0	0		0	0		0	0		1	1		4	0		1	0
800648	0	0		0	0		0	0		0	0		0	0		0	0		0	0
800649	0	0		3	1		0	0		0	0		0	0		0	0		0	0
800650	0	0		0	0		0	2		0	0		0	0		0	0		0	0
800651	0	0		0	0		0	0		0	0		0	0		0	1		0	0
800652	0	0		0	0		1	0		0	0		0	0		0	0		0	0
800653	0	0		0	1		7	0		1	0		1	1		5	2		1	0
800654	0	0		0	0		2	4		0	1		0	0		2	2		0	0
800657	0	0		0	0		0	1		0	0		0	0		0	1		0	0
800659	0	0		0	0		0	1		0	0		0	0		0	0		0	0
800660	0	0		1	0		2	8		0	0		0	0		2	5		1	0
800662	0	0		0	0		1	1		0	0		0	0		2	1		0	0
800663	0	0		0	0		0	0		0	0		0	0		0	0		0	0
800664	0	0		0	0		0	0		0	0		0	0		0	0		0	0
800665	0	0		0	0		0	0		0	0		0	0		0	0		0	1
800666	0	0		0	0		0	0		0	0		0	0		0	1		1	2
800667	0	0		0	0		0	0		0	6		0	0		0	0		0	0
800668	0	0		0	0		3	2		2	4		0	0		3	2		0	0
800669	0	0		0	0		1	0		0	0		0	0		0	0		0	0
800670	0	0		0	0		1	0		1	0		0	0		0	8		0	0
800671	0	0		0	0		0	0		0	0		0	0		0	1		0	0
800672	0	0		0	0		0	0		0	0		0	0		0	3		1	0
800673	0	0		0	0		1	9		1	6		0	0		2	17		1	17
800674	0	0		0	0		0	0		0	0		1	0		0	1		1	1
800675	0	0		0	0		0	0		0	0		0	1		0	5		2	3
800676	0	0		0	0		0	3		0	1		0	1		1	1		1	3
800677	0	0		0	0		0	0		0	0		0	0		0	0		0	0
800678	0	0		0	0		0	1		0	0		0	1		0	0		0	1
800679	0	1		0	1		0	2		0	1		0	0		0	1		0	1
800680	0	0		0	0		1	1		0	0		0	0		0	0		0	0
800681	0	1		1	0		3	1		2	0		2	0		2	0		3	0
800682	0	0		0	3		1	6		2	10		0	0		0	3		0	3
800683	0	0		0	0		0	3		1	1		0	0		0	1		0	1
800684	0	1		0	4		0	4		3	5		0	2		3	2		4	3
800685	0	0		0	0		0	1		1	0		0	1		1	2		1	1
800686	0	0		0	0		5	2		2	1		1	0		0	1		0	1
800687	0	0		0	0		2	1		0	0		0	0		0	0		1	0
800688	0	0		0	0		0	2		0	2		0	0		0	2		0	2
800689	0	0		0	0		1	2		1	2		2	2		1	2		1	2
800690	0	0		0	0		1	1		0	0		1	0		1	1		0	0
800691	0	0		0	0		0	1		0	0		0	1		0	5		1	3
800692	0	0		0	0		1	0		1	1		0	2		2	0		1	1
800693	0	0		1	0		1	0		0	1		1	0		0	1		1	1
800694	0	0		0	0		0	0		0	0		0	0		0	0		0	0
800696	0	0		0	0		4	5		1	1		5	6		5	8		0	3
800697	0	0		0	0		0	0		0	1		0	0		0	0		0	0
800698	0	0		1	1		0	0		0	0		2	1		1	2		0	2
800699	0	0		2	3		4	3		1	5		1	3		2	7		2	7
800700	0	0		0	1		0	2		1	0		0	0		2	2		2	2
800703	0	0		3	3		1	4		0	2		0	3		1	2		1	2
800704	0	0		2	0		4	0		19	9		2	0		3	0		3	0
800707	0	0		0	0		0	0		0	0		0	0		0	0		0	0
800708	0	0		0	0		0	0		0	0		0	1		0	0		0	0
800709	0	1		0	1		0	2		0	0		0	2		0	3		1	1
800710	0	0		0	1		0	1		0	1		0	1		0	1		0	1
800711	0	0		0	0		0	0		0	0		0	0		0	0		0	0
800712	0	2		1	3		0	2		0	2		0	0		0	2		1	2
800713	0	0		0	1		0	1		0	0		0	1		0	1		0	1
800714	0	0		0	0		0	0		0	0		0	0		0	0		0	0
800720	0	0		0	0		0	0		0	1		0	0		0	0		0	1
800721	0	0		1	0		1	0		1	0		1	0		2	0		1	0
800722	0	0		0	4		0	3		0	0		0	4		1	3		0	3
800723	0	0		1	1		1	1		1	0		1	1		1	2		1	1
800724	0	0		0	1		0	0		0	0		0	2		0	2		0	1
800725	0	0		0	0		0	0		0	0		0	0		0	0		0	0
800726	0	0		0	3		1	3		0	2		0	3		0	3		0	3
800727	0	0		0	0		0	1		0	0		0	0		0	0		0	0
800729	0	1		0	0		1	1		0	3		0	0		0	0		0	0
800730	0	1		1	0		1	1		1	0		0	0		1	1		1	1
800731	0	0		0	0		2	16		2	2		0	0		1	14		2	19
800732	0	0		0	0		0	4		0	2		0	0		0	7		0	4
800735	0	0		0	0		0	1		0	1		0	0		0	1		0	2
800737	0	0		0	0		0	0		0	0		0	0		0	0		0	0
800738	0	0		0	0		0	0		0	0		0	1		0	0		0	1
800739	0	0		0	0		0	0		1	0		1	0		0	0		1	0
800740	0	0		0	0		0	2		0	1		0	3		0	2		0	3
800741	0	0		0	0		0	0		0	0		1	1		0	0		1	3
800742	0	3		1	2		0	1		4	7		3	5		0	2		4	6
800743	0	0		0	0		1	1		2	1		6	16		0	1		5	13
800744	0	0		0	0		1	3		1	0		1	7		0	0		2	8
800745	0	0		0	0		2	0		2	1		3	8		0	0		0	8
800746	0	0		0	0		0	0		0	0		2	0		1	0		3	0
800750	0	0		0	0		2	0		1	1		0	0		0	0		1	3
800751	0	0		0	0		0	0		0	0		0	0		0	1		1	1
800752	0	0		0	0		0	0		1	0		1	0		0	1		0	1
800753	0	0		0	0		0	0		0	1		1	1		1	0		2	3
800754	0	1		0	0		0	0		0	1		0	1		0	0		0	0
800755	0	0		1	3		0	0		0	4		0	1		0	0		0	1
800757	0	0		0	0		1	0		3	0		2	0		2	1		6	2
800758	0	0		0	0		1	1		0	1		1	1		0	1		0	0
800760	0	0		0	0		1	0		0	1		1	0		2	2		0	0
800761	0	0		0	0		0	0		1	2		0	1		0	4		0	0
800764	0	0		0	0		2	0		1	1		2	0		0	1		0	0
800765	0	0		0	0		1	1		4	5		1	2		6	4		1	2
800766	0	0		0	0		0	1		3	2		0	1		2	1		2	2
800767	0	0		0	0		3	0		0	0		1	0		0	0		1	0
800768	0	0		0	0		4	0		0	0		4	1		0	0		4	0
800769	0	0		0	1		0	1		0	4		0	0		0	3		0	2
800770	0	0		0	0		1	0		1	0		0	0		1	0		1	0
800771	0	0		0	0		0	4		1	2		0	2		1	2		0	1
800772	0	0		0	0		0	1		2	1		0	0		2	2		1	3
800775	0	0		0	0		0	1		7	2		4	1		1	1		3	1
800777	0	0		0	0		2	3		1	1		1	1		0	0		0	0
800778	0	0		0	0		0	0		0	0		0	0		0	0		0	0
800779	0	0		0	0		2	4		1	4		0	0		0	0		0	0
800781	0	0		0	0		1	2		1	1		0	0		0	0		0	0
800782	0	0		0	0		3	7		1	4		0	1		0	0		0	0
800784	0	0		0	0		1	1		0	1		0	1		0	1		0	1
800785	0	0		0	0		3	0		3	0		0	0		0	0		0	0
800786	0	0		0	0		0	0		0	1		1	2		0	0		1	2
800788	0	0		0	0		2	3		1	6		2	4		3	5		2	4
800789	0	0		0	0		1	0		2	3		2	3		1	0		2	3
800790	0	0		0	0		4	2		1	5		5	2		3	1		5	1
800791	0	0		0	0		0	0		0	2		0	0		0	0		0	0
800792	0	8		0	2		1	4		0	13		0	7		1	6		0	4
800793	0	0		0	0		0	1		2	0		0	1		0	1		0	2
800794	0	0		0	0		0	0		0	0		3	0		0	0		0	0
800795	0	0		0	0		0	0		0	0		3	0		0	0		0	0
800796	0	0		0	0		0	0		0	2		3	3		0	0		0	0
800797	0	0		2	3		2	0		1	1		8	6		2	0		2	0
800798	0	0		0	0		0	1		0	1		1	6		0	1		0	1
800799	0	0		0	0		0	0		0	0		1	0		0	0		0	0
800800	0	0		0	0		0	0		0	0		0	2		0	0		0	0
800801	0	0		0	0		0	2		0	1		0	0		0	2		0	2
800802	0	0		0	0		0	1		0	1		2	3		0	2		0	2
800803	0	0		0	0		0	1		0	0		1	0		0	1		0	1
800805	0	0		0	0		1	1		1	1		1	0		1	1		1	1
800806	0	0		0	0		0	1		0	0		1	1		0	1		0	2
800807	0	0		0	0		1	2		1	1		1	1		1	2		1	2
800808	0	0		0	0		0	0		0	0		0	1		0	0		0	0
800810	0	0		0	0		0	6		0	3		1	4		0	5		0	6
800811	0	0		0	0		0	7		0	2		5	6		0	8		0	6
800812	0	0		0	0		0	0		0	0		0	0		0	0		0	0
800813	0	0		0	2		0	1		0	0		0	0		0	1		0	0
800814	0	0		0	0		4	0		0	4		1	0		1	0		1	0
800815	0	0		0	0		0	0		0	0		0	0		0	0		0	0
800816	0	0		0	0		0	0		1	2		2	2		2	1		2	1
800818	0	0		0	0		1	0		0	0		0	0		0	0		0	0
800820	0	0		0	0		0	1		0	0		0	0		0	0		0	0
800821	0	0		0	0		0	0		0	0		1	2		2	3		1	2
800822	0	0		0	0		0	0		0	0		2	3		2	2		2	3
800823	0	0		0	0		0	0		0	0		0	0		0	0		0	0
800824	0	0		7	6		0	2		0	0		2	3		2	2		2	2
800825	0	0		0	0		0	0		0	0		0	0		0	0		0	0
800826	0	0		0	0		0	0		1	0		1	3		1	2		1	2
800827	0	0		0	0		0	0		0	0		0	0		0	0		0	0
800828	0	0		0	0		0	1		0	1		2	3		1	2		3	2
800829	0	0		0	0		0	1		0	4		2	0		0	0		2	0
800830	0	0		0	0		1	1		2	4		2	1		0	0		1	1
800832	0	0		0	1		2	1		0	1		2	3		0	1		2	1
800833	0	0		0	0		0	0		0	0		0	0		0	0		0	1
800834	0	0		0	0		0	0		0	0		0	1		0	0		0	1
800835	0	0		0	0		0	0		1	1		1	1		1	0		1	1
800836	0	0		0	0		0	0		0	0		0	0		0	0		0	0
800837	0	0		0	0		0	0		0	0		0	0		0	0		1	0
800838	0	0		0	0		0	0		0	0		1	2		1	1		1	1
800839	0	0		0	0		0	0		0	0		1	1		0	0		0	1
800840	0	0		0	0		1	0		1	1		3	0		1	0		1	0
800841	0	0		0	0		0	0		0	0		0	0		0	0		0	0
800842	0	0		0	0		1	0		0	0		2	0		1	0		3	2
800843	0	0		0	0		0	1		0	1		0	1		0	1		0	0
800845	0	0		0	0		0	0		7	12		0	0		1	0		0	0
800846	0	0		0	0		1	0		5	13		0	0		0	1		0	0
800847	0	0		0	0		0	0		0	0		0	0		0	0		0	0
800848	0	0		0	0		0	0		0	0		0	0		1	3		0	0
800849	0	0		0	0		1	0		1	0		0	0		1	0		1	0
800850	0	0		0	0		1	2		3	2		0	1		2	1		1	4
800851	0	0		0	0		0	0		2	5		0	0		2	2		0	0
800852	0	0		0	0		0	0		1	0		0	0		1	0		0	0
800854	0	0		0	0		0	2		0	7		0	0		0	7		0	2
800855	0	0		0	2		1	1		0	1		0	0		0	4		1	2
800856	0	0		0	0		4	4		0	0		0	0		0	0		4	4
800857	0	0		0	0		0	0		0	0		0	0		0	1		0	0
800858	0	0		0	0		0	0		0	0		0	0		0	0		0	0
800859	1	0		1	0		2	0		1	1		0	0		1	0		1	0
800860	0	0		0	0		0	0		0	0		0	0		0	0		0	0
800861	0	0		0	0		0	2		0	1		0	0		0	1		0	1
800863	0	0		0	0		2	4		0	2		1	5		1	3		2	6
800864	0	0		4	0		0	0		8	4		1	1		0	1		0	1
800866	0	0		0	1		1	1		3	3		3	1		1	1		1	1
800867	0	0		0	0		0	2		0	0		0	3		0	2		0	2
800868	0	0		0	0		0	0		0	0		0	0		0	0		0	0
800870	0	0		0	0		0	0		1	2		0	0		0	0		0	0
800871	0	0		0	0		2	0		1	1		1	0		1	0		2	0
800872	0	0		0	0		2	2		1	5		2	2		2	2		2	2
800873	0	0		0	0		9	1		3	3		6	1		6	1		8	1
800875	0	1		0	0		7	4		4	4		6	3		5	3		6	4
800876	0	0		0	0		0	2		2	3		2	4		2	5		2	3
800877	0	0		0	0		1	3		1	2		1	3		1	5		1	3
800878	0	0		0	0		2	0		0	0		1	0		1	0		1	0
800879	0	0		0	0		0	0		0	0		0	0		0	0		0	0
800880	0	0		0	0		5	4		2	6		0	0		1	0		1	0
800881	0	0		0	0		1	3		0	2		0	1		0	1		0	2
800882	0	0		0	0		2	1		1	0		1	0		1	0		1	0
800883	0	0		0	0		2	4		0	2		0	1		0	0		0	1
800884	0	0		0	0		0	1		0	2		0	1		0	1		0	2
800885	0	0		0	0		2	0		0	0		0	0		1	1		2	0
800886	0	0		0	0		0	0		0	0		0	0		0	0		0	0
800887	0	0		0	0		0	0		0	0		0	0		0	0		0	0
800888	0	0		0	0		0	0		6	2		3	0		6	2		3	0
800889	0	0		0	0		0	1		1	1		0	2		0	2		0	2
800890	0	0		3	2		4	4		3	9		0	1		2	2		2	1
800891	0	0		0	0		0	2		3	7		0	1		3	4		3	5
800893	0	0		0	0		1	0		5	0		1	0		5	1		5	1
800895	0	0		0	0		0	2		1	3		1	2		3	4		3	3
800896	0	0		17	12		1	0		19	31		2	0		6	4		6	3
800897	0	0		1	3		10	10		7	11		0	0		9	10		9	11
800898	0	0		0	0		0	0		0	0		0	0		0	0		0	0
800899	0	0		0	3		1	5		0	1		0	0		0	0		0	0
800901	0	0		2	4		4	2		1	3		4	3		4	3		5	3
800903	0	0		0	2		1	0		0	0		1	0		1	0		1	0
800904	0	0		0	2		0	1		0	2		0	1		0	1		0	1
800905	0	0		3	0		2	1		3	1		3	1		3	1		3	0
800906	0	0		1	0		2	0		0	0		1	0		1	0		1	0
800907	0	0		0	7		0	5		0	2		0	1		0	0		0	2
800908	0	0		3	2		3	1		0	0		0	0		0	0		0	0
800909	0	0		2	1		1	2		1	2		2	1		2	2		2	1
800910	0	0		0	0		1	0		0	1		0	0		0	0		1	0
800911	0	0		1	1		2	2		0	4		4	2		0	0		4	2
800912	0	0		0	0		1	3		0	1		0	0		0	1		0	0
800914	0	0		0	0		0	0		0	0		0	0		0	0		0	0
800915	0	0		1	0		0	0		0	0		0	0		0	0		0	0
800916	0	0		2	2		0	3		1	1		3	2		4	1		0	0
800917	0	0		0	1		0	0		0	0		0	0		0	0		0	0
800918	2	3		1	5		1	4		2	4		0	2		1	2		1	5
800919	0	0		0	0		0	0		0	0		0	0		0	0		0	0
800920	0	0		2	1		2	2		0	0		0	0		0	0		0	0
800921	0	0		2	0		1	0		0	1		1	0		1	1		1	0
800924	0	0		1	1		1	1		1	2		0	0		0	0		0	0
800925	0	0		0	1		0	1		0	0		0	0		0	0		0	1
800926	0	0		0	0		0	0		0	0		0	0		0	0		0	0
800927	0	0		0	0		0	0		0	0		0	0		0	0		0	0
800928	0	1		1	2		3	4		0	6		0	1		1	1		1	3
800929	0	0		0	0		0	0		0	0		0	0		0	0		0	0
800930	0	0		0	0		0	0		0	0		0	1		0	0		1	1
800931	0	0		0	1		0	0		0	0		0	0		0	0		0	0
800932	0	0		1	1		1	0		0	0		1	0		1	0		1	1
800933	0	0		0	0		0	0		0	0		0	0		0	0		0	0
800935	0	1		0	1		0	2		0	0		0	1		0	1		0	2
800938	0	0		0	0		0	0		0	1		0	0		0	0		0	0
800939	0	0		0	0		0	1		0	1		0	0		0	0		0	0
800940	0	0		0	0		0	0		0	5		0	0		0	0		0	0
800941	0	0		0	0		0	1		0	4		0	1		0	0		0	1
800942	0	0		0	0		0	0		0	0		0	0		0	0		0	0
800943	0	0		0	0		0	0		0	0		0	0		0	0		0	1
800944	0	0		0	0		0	0		0	0		0	0		0	0		0	0
800945	0	0		0	0		0	3		0	1		0	1		0	1		0	1
800947	0	0		4	7		0	0		0	6		0	0		0	0		0	0
800948	0	0		0	0		0	0		0	6		0	0		0	0		0	0
800950	0	0		1	0		1	0		1	2		2	1		2	1		2	1
800951	0	0		0	0		0	1		0	1		1	1		1	1		1	1
800952	0	0		0	0		0	0		0	0		1	0		1	0		1	0
800953	0	0		0	0		0	0		0	0		0	0		0	0		0	1
800954	0	0		0	2		0	1		0	1		0	0		0	0		0	0
800955	0	0		0	0		0	0		0	0		0	0		0	0		0	0
800956	1	0		1	0		1	0		1	0		1	0		0	0		0	0
800958	0	0		0	0		0	0		0	0		0	0		0	0		0	0
800959	0	0		0	0		0	0		0	0		0	0		0	0		0	0
800960	0	0		0	0		0	0		0	0		0	0		0	0		0	0
800961	0	0		0	0		0	0		0	0		0	0		0	0		0	0
8009618	0	0		0	0		0	0		1	2		0	0		0	0		0	0
800962	0	0		0	0		0	0		0	0		0	0		0	0		0	0
800963	0	0		0	0		0	0		0	0		0	0		0	0		0	0
800964	0	0		0	0		0	0		0	0		0	0		0	0		0	0
800965	0	0		0	0		0	0		0	0		0	0		0	0		0	0
800966	0	0		0	0		0	0		0	0		0	0		0	0		0	0
800967	0	0		0	0		0	1		0	1		0	1		0	2		0	2
800968	0	0		3	3		1	1		0	6		0	0		0	1		0	1
800970	0	0		0	0		5	0		2	2		0	0		4	0		4	0
800971	0	0		0	0		2	1		0	1		0	1		0	0		0	0
800972	0	0		0	0		1	1		0	3		0	0		0	0		0	0
800973	0	0		0	0		0	0		0	0		0	0		0	0		0	0
800974	0	0		0	0		0	3		0	1		0	0		0	0		0	0
800975	0	0		0	0		1	2		1	2		0	0		1	2		0	0
800978	0	0		0	0		0	0		0	1		0	0		1	0		0	0
800979	0	0		0	0		1	0		0	0		0	0		1	0		0	0
800983	0	0		0	0		0	0		0	0		0	0		0	0		0	0
800985	0	0		0	0		0	0		0	0		0	0		0	0		0	0
800986	0	0		0	0		0	0		0	0		0	0		0	0		0	0
800987	0	0		0	0		0	0		0	0		0	0		1	0		0	0
800988	0	0		0	0		0	0		0	0		0	0		0	0		0	0
800989	0	0		0	0		2	0		0	0		2	0		2	0		2	0
800990	0	0		0	0		0	0		0	0		0	0		0	0		0	0
800992	0	0		0	0		2	0		1	0		2	0		2	0		2	0
800994	0	0		0	0		0	1		0	1		0	1		0	0		0	1
800995	0	0		0	0		2	0		0	1		2	0		1	0		2	0
800996	0	0		0	0		0	0		0	0		0	0		0	0		0	0
800997	0	0		0	0		0	1		0	1		0	1		0	2		0	1
800998	0	0		0	0		1	0		0	0		1	0		0	0		1	0
800999	0	0		0	0		0	2		0	2		0	1		0	0		0	1
801001	0	0		0	0		0	2		0	0		0	0		0	0		0	0
801003	0	0		0	0		0	0		0	0		0	0		0	0		0	1
801004	0	0		14	26		10	0		20	26		2	1		1	4		2	1
801006	0	0		0	0		3	3		4	1		3	3		2	2		3	1
801009	0	0		0	0		0	0		0	0		0	1		0	0		0	0
801011	0	0		0	0		0	0		0	0		0	0		0	0		0	0
801012	0	0		0	0		0	0		0	0		0	0		0	0		0	0
801013	0	0		0	0		0	0		0	0		0	0		0	0		0	0
801014	0	0		0	0		0	0		0	0		0	0		0	0		0	0
801015	0	0		0	0		0	0		0	0		0	0		0	0		0	0
801016	0	0		0	0		0	0		0	0		0	0		0	0		0	0
801017	0	0		0	5		0	0		0	0		0	0		0	0		0	0
801018	0	0		0	0		0	1		0	0		0	0		0	0		0	0
801020	0	0		0	0		0	0		0	0		0	0		0	0		0	0
801021	0	0		0	0		0	0		0	0		0	0		0	0		0	0
801022	0	0		0	0		0	0		0	0		0	0		0	0		0	0
801023	0	0		0	0		0	0		0	0		0	0		0	0		0	0
801024	0	0		0	0		0	0		0	0		0	0		0	0		0	0
801025	0	0		0	0		0	0		0	0		0	0		0	0		0	0
801026	0	0		0	0		0	0		0	0		0	0		0	0		0	0
801027	0	0		0	0		0	0		0	0		0	0		0	0		0	0
801028	0	0		0	0		0	0		0	0		0	0		0	0		0	0
801029	0	0		0	0		0	0		0	0		0	0		0	0		0	0
801030	0	0		0	0		0	0		0	0		0	0		0	0		0	0
801031	0	0		0	0		0	0		0	0		0	0		0	0		0	0
801032	0	0		0	0		0	0		0	0		0	0		0	0		0	0
801033	0	0		0	0		0	0		0	0		0	0		0	0		0	0
801034	0	0		0	0		0	0		0	0		0	0		0	0		0	0
801035	0	0		0	0		0	0		0	0		0	0		0	0		0	0
801036	0	0		0	0		1	0		0	0		1	1		1	0		1	0
801038	0	1		1	0		0	1		1	0		1	1		0	1		1	0
801039	0	0		0	0		0	0		0	2		0	1		0	0		0	0
801041	0	0		0	0		1	1		1	0		1	1		1	0		0	0
801042	0	0		0	0		0	2		3	3		3	3		3	2		2	1
801043	0	0		0	0		0	0		0	1		1	2		1	3		1	3
801044	0	0		0	0		0	0		2	4		4	5		2	6		8	15
801045	0	0		0	0		0	0		0	0		0	0		0	0		0	0
801046	0	0		0	0		1	0		1	0		1	0		1	0		1	0
801048	0	9		0	1		1	5		0	3		1	4		0	7		0	3
801051	0	1		0	0		0	1		0	0		0	0		0	1		0	0
801052	0	0		0	0		2	0		0	2		1	0		1	1		2	1
801053	0	0		0	0		4	0		3	0		2	2		3	1		3	1
801054	0	0		0	0		0	0		0	0		0	0		0	0		0	0
801056	0	0		0	0		1	1		1	1		1	1		1	1		1	1
801057	0	0		0	0		0	0		0	0		0	0		1	0		0	0
801058	0	0		0	0		0	0		0	2		1	0		5	1		1	0
801060	0	0		0	0		0	0		0	0		0	1		1	4		0	0
801061	0	0		0	0		0	0		1	0		2	1		2	8		1	1
801062	0	0		0	0		0	0		1	0		2	1		3	7		1	1
801064	0	0		0	0		1	1		0	0		0	2		0	0		0	0
801065	0	0		0	0		2	2		0	1		1	1		0	0		0	0
801066	0	0		0	0		2	4		0	1		1	2		0	1		0	0
801067	0	0		0	0		1	1		1	1		1	1		2	1		1	0
801068	0	0		0	0		0	0		0	0		0	1		0	0		0	0
801069	0	0		0	0		1	0		0	0		2	0		0	0		0	0
801070	0	0		0	0		1	0		0	1		1	0		0	0		0	1
801071	0	0		0	0		2	2		0	0		0	0		1	0		0	0
801072	0	0		0	0		2	2		0	1		0	0		1	1		0	1
801073	0	0		0	0		3	3		0	1		0	1		0	1		0	0
801074	0	0		0	0		1	0		1	0		0	0		1	0		1	0
801076	0	0		0	0		1	0		0	0		1	0		0	0		0	0
801077	0	1		0	0		2	6		2	10		8	9		0	3		2	6
801079	0	0		0	0		3	0		0	0		1	0		0	0		0	0
801080	0	0		0	1		0	0		1	8		0	0		1	4		1	6
801081	0	0		0	0		0	0		0	1		0	0		0	1		0	1
801082	0	0		0	2		2	7		1	6		0	14		3	6		2	0
801084	0	0		0	0		0	1		0	1		0	0		0	0		0	0
801086	0	1		0	0		2	1		0	1		0	1		0	1		0	1
801087	0	0		0	2		1	5		0	2		0	4		0	10		0	0
801088	0	0		0	0		0	0		0	0		0	0		0	0		0	0
801089	0	0		0	0		0	0		0	0		0	0		0	0		0	0
801090	7	23		14	33		9	25		18	34		2	9		14	30		10	20
801091	0	0		0	2		3	2		1	5		0	1		1	2		1	2
801092	0	0		0	0		0	1		1	0		0	1		0	1		1	0
801094	0	0		0	0		1	2		1	0		0	0		1	0		2	2
801095	0	0		0	0		0	1		0	0		0	0		0	0		0	1
801096	0	0		0	0		2	0		0	0		0	2		1	1		0	0
801097	0	0		0	0		2	0		0	0		0	0		2	0		0	0
801098	0	0		0	0		1	2		1	1		0	0		1	2		2	1
801099	0	0		0	0		1	0		0	0		0	0		1	0		0	0
801100	0	0		0	0		0	1		0	0		0	0		0	1		0	0
801101	0	0		0	0		0	1		0	0		0	0		0	1		0	0
801102	0	0		0	0		1	2		0	0		1	0		1	3		1	0
801103	0	0		0	0		3	0		0	0		0	0		4	0		0	0
801104	0	0		0	0		1	2		0	0		0	0		1	0		0	0
801105	0	0		0	0		2	2		0	2		0	0		0	1		0	0
801108	0	0		0	0		4	4		1	0		1	1		3	3		2	0
801110	0	0		0	0		1	0		0	1		0	1		0	0		0	1
801111	0	0		0	0		0	0		0	0		1	0		0	0		0	1
801112	0	0		0	0		0	3		1	1		0	4		0	5		1	4
801113	0	0		0	0		0	1		0	0		0	1		1	1		0	0
801114	0	0		0	0		5	1		3	2		7	1		8	3		3	0
801115	0	0		0	0		0	0		0	0		0	0		0	0		0	0
801116	0	0		0	0		0	0		0	0		0	0		0	0		0	0
801117	0	0		0	0		0	2		0	0		1	10		2	2		1	3
801119	0	0		0	0		0	1		0	2		1	0		1	0		1	0
801120	0	4		0	3		1	2		0	14		0	13		0	14		1	2
801121	0	0		0	0		0	1		0	1		0	1		0	0		0	1
801122	0	1		0	0		1	0		2	1		0	0		2	0		0	0
801123	0	1		0	0		0	1		1	1		0	0		1	1		0	1
801124	0	0		0	0		2	0		0	2		0	0		2	0		2	0
801127	1	0		3	3		1	2		1	1		0	1		1	1		0	2
801130	0	0		0	0		0	0		0	0		0	0		0	0		0	0
801131	0	0		0	0		1	2		0	1		0	2		0	1		0	2
801134	0	0		0	0		1	0		0	2		2	3		1	0		0	0
801136	0	0		0	0		1	1		1	1		0	1		0	2		0	1
801137	0	0		0	0		1	2		2	2		2	4		2	2		2	3
801139	0	0		0	0		0	0		1	1		1	0		0	0		0	0
801140	0	0		0	0		2	1		0	0		1	0		0	0		0	0
801141	0	0		0	0		2	1		2	1		1	1		1	1		1	1
801142	0	0		0	0		0	0		0	2		0	0		0	0		0	1
801143	0	0		0	0		0	0		0	0		0	0		0	1		0	0
801144	0	1		0	0		0	0		0	2		0	1		2	4		0	0
801145	0	0		0	0		0	0		0	0		0	0		0	1		0	0
801146	0	0		0	0		0	0		0	1		0	3		0	3		0	0
801147	0	0		0	0		0	0		0	0		0	0		1	1		0	0
801149	0	0		0	0		0	1		0	0		0	1		0	6		0	0
801150	0	0		0	0		0	2		0	2		0	2		1	4		0	1
801151	0	0		0	0		0	1		0	0		0	0		0	0		0	0
801152	0	0		0	0		0	0		1	2		0	0		0	1		0	0
801153	0	1		0	0		0	0		0	0		0	1		0	0		0	1
801154	0	0		0	0		4	1		1	1		4	2		4	1		4	2
801156	0	0		0	0		0	0		0	0		0	0		0	0		0	0
801157	0	0		0	0		0	0		0	0		0	0		0	0		1	2
801158	0	0		0	0		0	1		0	0		0	1		0	1		0	0
801159	0	0		0	0		1	0		0	2		1	1		0	0		0	0
801160	0	0		0	0		0	0		0	0		1	0		0	0		0	0
801161	0	0		0	0		0	0		0	0		0	0		0	0		0	0
801162	0	0		0	0		0	0		0	0		0	0		0	0		0	0
801163	1	1		3	7		0	4		0	7		1	5		1	6		2	6
801166	0	1		0	2		2	2		0	4		2	1		0	4		2	2
801167	0	0		0	0		2	1		0	4		1	2		0	2		1	1
801168	0	0		0	0		0	0		0	0		0	0		0	0		0	0
801169	0	0		0	0		0	0		0	0		0	1		0	0		0	0
801170	0	0		0	0		0	0		0	0		0	1		0	0		0	0
801171	0	0		0	0		1	2		1	4		1	1		0	0		1	1
801172	0	0		0	0		0	0		0	0		0	0		0	0		0	0
801173	0	0		0	0		0	0		0	0		0	0		0	0		0	0
801174	0	0		0	0		0	0		0	0		0	0		0	0		0	0
801176	0	0		0	0		0	0		0	1		0	0		0	0		0	0
801177	0	3		0	2		0	1		1	7		1	3		0	5		0	0
801178	0	0		0	0		0	0		0	0		0	0		1	0		0	0
801179	0	0		0	0		0	1		0	0		0	4		0	4		0	1
801180	0	0		0	0		1	3		0	0		0	0		0	0		0	0
801181	0	0		0	0		2	5		0	0		0	0		0	0		0	0
801182	0	0		0	0		1	0		0	2		1	0		1	0		0	1
801183	0	0		0	0		3	0		0	0		0	1		1	0		0	0
801184	0	0		0	0		1	0		0	0		0	0		0	0		0	0
801185	0	0		0	0		0	2		0	1		0	1		0	0		0	0
801186	0	0		0	0		0	1		0	0		0	0		0	0		0	0
801187	0	0		0	0		0	0		1	0		0	0		0	0		0	0
801188	0	0		0	0		0	0		0	0		0	0		0	0		0	0
801189	0	0		0	0		0	0		0	1		0	0		0	0		0	0
801190	0	0		0	0		0	2		0	0		0	2		0	2		1	2
801193	0	0		0	0		4	2		1	1		1	3		3	2		3	1
801194	0	0		0	0		1	0		2	0		3	2		2	0		1	0
801196	0	0		0	0		4	0		4	0		5	2		2	1		4	0
801197	0	0		0	0		0	1		0	1		0	0		1	0		0	1
801198	0	0		0	0		0	1		0	1		0	2		0	3		0	1
801199	0	0		0	0		0	0		0	0		0	0		1	2		0	0
801200	0	0		0	2		3	6		1	6		3	6		3	9		4	6
801202	0	0		0	0		1	0		1	1		1	0		2	0		1	0
801204	0	0		0	0		0	0		0	0		0	0		0	1		0	0
801205	0	0		0	0		0	0		0	0		0	0		0	2		0	0
801206	0	0		0	0		0	0		0	0		0	0		3	6		0	0
801207	0	0		0	0		0	0		0	0		1	0		2	10		0	0
801208	0	1		1	0		0	1		1	2		0	0		0	1		2	3
80120806	0	0		0	0		0	0		0	0		0	0		0	4		0	1
8012082	0	0		0	0		0	0		0	0		0	0		0	1		0	0
80120837	0	0		0	0		0	0		0	0		0	0		0	0		0	0
80120842	0	0		0	0		0	0		0	0		2	0		2	0		2	0
80120843	0	0		0	0		0	0		1	0		3	3		1	0		2	2
80120871	0	2		0	3		0	2		0	4		0	1		0	1		0	2
80120893	0	1		0	0		0	0		0	0		0	0		0	0		0	0
80120898	0	0		0	0		0	0		0	0		0	0		0	0		0	7
80120899	0	0		0	0		0	0		0	0		1	0		0	0		0	0
801209	0	0		3	2		2	3		2	2		0	1		2	4		6	7
801210	1	1		0	1		2	8		1	7		1	1		2	11		7	10
801211	0	0		0	1		0	0		0	0		0	0		0	0		3	2
801212	0	0		0	0		0	0		0	0		0	0		0	0		1	0
801214	0	0		2	1		0	0		0	0		0	0		0	0		4	5
801215	0	0		0	0		0	0		0	0		0	0		0	0		0	1
801216	0	0		0	0		0	3		0	0		0	0		0	0		0	0
801217	0	0		0	0		0	0		0	0		0	1		0	0		1	4
801220	0	0		0	0		0	0		0	0		0	0		0	0		1	1
801221	0	0		0	0		0	0		0	0		0	0		0	0		0	0
801224	0	0		1	0		1	0		0	0		0	0		0	2		5	1
801225	0	0		0	0		2	2		2	2		2	2		2	2		1	0
801226	0	0		0	0		4	5		4	6		4	5		4	5		0	0
801227	0	0		0	0		1	3		0	3		1	2		1	2		0	1
801228	0	0		0	0		0	1		0	3		1	2		1	2		0	0
801229	0	0		0	0		0	0		3	1		3	2		3	2		0	0
801231	0	0		0	0		0	0		0	1		0	1		0	0		0	0
801232	0	0		0	0		2	0		3	2		5	1		6	3		5	3
801233	0	0		0	0		0	0		0	2		0	2		0	1		0	0
801234	0	0		0	0		0	0		2	2		3	2		1	0		0	0
801235	0	0		2	1		3	3		6	6		4	2		5	2		3	3
801236	0	0		1	1		2	2		3	3		2	0		3	1		2	2
801237	0	0		1	0		2	0		4	1		2	0		0	0		1	0
801239	0	0		0	0		2	0		4	0		1	0		1	1		2	0
801240	0	0		0	0		1	2		3	2		0	2		0	0		0	1
801241	0	0		0	0		0	0		0	3		0	0		0	1		1	1
801242	0	0		0	0		0	0		0	0		0	0		0	0		0	0
801243	0	0		0	0		1	0		1	2		0	0		2	1		2	1
801244	0	0		0	1		3	6		2	8		0	0		1	5		3	5
801245	0	0		0	0		1	1		2	0		0	0		0	0		1	0
801246	0	0		0	0		0	0		0	2		0	0		0	4		0	5
801247	0	0		2	0		0	0		2	3		0	2		1	2		1	3
801248	0	0		0	0		0	0		0	0		0	0		1	0		1	0
801249	0	0		0	1		0	0		1	0		0	0		1	0		3	1
801250	0	0		0	0		0	0		1	1		0	0		1	1		3	2
801251	0	0		0	0		3	1		2	5		1	0		3	1		3	2
801252	0	0		0	1		0	0		1	0		0	1		0	0		1	1
801253	0	0		0	0		1	0		1	0		0	0		1	0		6	1
801254	0	0		0	2		1	0		1	0		0	0		1	0		0	1
801255	0	0		0	0		1	0		1	0		0	0		1	0		0	1
801257	0	0		0	1		1	1		1	1		1	0		1	3		2	1
801259	0	0		0	1		0	2		2	4		0	0		1	4		1	3
801260	0	0		0	2		1	1		1	3		1	1		1	2		2	1
801261	0	0		0	3		0	1		0	0		1	1		0	4		1	2
801262	0	0		2	0		0	0		3	0		0	0		4	0		4	1
801263	0	0		2	1		0	0		3	5		0	1		4	1		5	1
801264	0	0		0	0		0	0		1	4		0	0		3	2		4	2
801267	0	0		0	0		0	0		0	1		0	0		0	2		0	2
801268	0	0		1	0		5	0		3	0		5	0		4	2		4	2
801269	0	0		0	0		0	1		1	1		0	1		2	1		2	1
801270	0	0		0	1		0	0		2	4		0	0		2	1		2	1
801271	0	0		0	0		0	0		0	0		0	0		0	0		0	0
801272	0	0		0	0		0	0		0	0		0	0		0	1		0	1
801273	0	0		0	0		0	0		0	1		0	0		0	0		0	1
801274	0	0		0	0		0	0		0	0		0	0		0	1		0	1
801275	0	0		0	2		0	1		2	0		2	3		1	2		2	3
801276	0	0		1	2		3	3		5	5		5	4		4	2		5	4
801277	0	0		0	0		0	0		1	0		0	0		0	0		1	0
801278	0	0		1	0		1	0		0	2		2	0		3	0		2	1
801279	0	0		0	0		4	1		0	0		1	1		1	1		0	1
801280	0	0		0	4		3	1		0	1		0	1		2	6		0	1
801281	0	0		2	2		2	4		1	2		2	4		3	3		2	4
801282	0	0		1	1		2	5		0	1		2	4		2	4		2	4
801283	0	0		0	0		0	0		0	0		0	0		0	0		0	0
801284	0	0		0	0		0	0		0	0		0	0		0	0		0	0
801285	0	0		0	0		0	0		0	1		0	1		0	0		0	0
801287	0	0		1	0		1	1		1	3		2	1		1	0		1	0
801289	0	0		0	0		0	0		0	0		0	1		0	1		0	1
801290	0	0		1	0		7	3		4	2		8	1		8	2		7	2
801291	0	0		0	0		1	0		0	1		0	2		0	0		0	1
801292	0	0		0	0		2	1		1	2		2	3		2	3		2	3
801294	0	0		0	0		1	1		0	0		0	0		0	0		0	0
801296	0	2		0	0		0	2		0	1		1	2		0	2		0	0
801297	0	0		0	1		0	0		0	0		0	1		0	0		1	1
801298	0	0		0	0		0	0		0	0		0	0		2	1		4	1
801300	0	0		0	1		0	0		0	0		0	0		0	1		0	1
801301	0	0		0	0		0	0		0	0		0	0		0	3		0	0
801302	0	0		1	8		0	0		3	12		0	0		4	1		3	2
801303	0	0		0	0		0	0		0	0		0	0		1	1		0	1
801304	0	1		0	2		0	1		0	7		0	1		5	7		7	2
801305	0	0		0	0		0	0		0	3		0	0		6	7		3	3
801306	0	0		0	0		0	1		0	0		0	1		4	6		4	5
801307	0	0		0	0		2	1		2	4		0	0		0	6		0	3
801309	0	0		0	0		0	0		0	0		0	0		0	2		0	2
801311	0	0		0	0		0	0		0	0		0	0		3	4		1	1
801312	0	0		0	0		1	0		0	0		0	0		2	0		1	0
801313	0	0		0	0		0	0		0	0		0	0		1	1		0	1
801315	0	0		0	0		0	0		0	0		0	0		0	0		0	0
801316	0	0		0	0		0	0		0	0		0	0		1	1		0	1
801317	0	1		0	2		0	1		0	2		0	0		2	3		2	2
801318	0	0		0	1		0	1		2	3		1	1		1	8		3	2
801319	0	0		0	0		0	0		0	2		0	0		2	4		0	5
801321	0	0		0	0		0	0		0	0		0	0		1	3		0	2
801322	0	0		0	1		0	1		0	0		0	0		1	0		1	3
801323	0	0		0	0		0	0		0	0		0	0		1	0		0	0
801327	0	0		0	0		0	0		0	0		0	0		0	0		1	0
801328	0	0		0	0		0	0		0	0		0	0		0	0		2	2
801330	0	0		0	0		0	0		0	0		0	0		0	1		0	0
801331	0	0		0	0		0	0		0	0		0	0		0	0		0	0
801332	0	0		0	0		1	0		0	0		0	0		1	0		3	1
801333	0	0		0	1		0	0		0	1		0	0		0	0		0	2
801334	0	0		0	0		0	0		0	1		0	0		0	0		1	0
801335	0	0		0	1		1	3		0	6		2	3		0	0		2	3
801336	0	0		0	1		0	2		1	0		0	0		0	0		0	2
801337	0	0		0	0		0	0		0	0		0	0		0	0		0	0
801339	0	0		0	0		0	0		0	0		0	0		0	0		0	0
801340	0	0		0	0		0	0		0	0		0	0		0	0		0	0
801341	0	0		0	0		0	0		0	0		0	0		0	0		0	0
801342	0	0		0	0		0	0		0	0		0	0		0	0		0	0
801343	0	0		0	0		0	0		0	0		0	0		0	0		0	0
801344	0	0		0	0		0	1		0	0		0	0		0	0		0	0
801345	0	0		0	0		0	0		0	0		0	0		0	0		0	0
801346	0	0		0	0		0	0		0	0		0	0		0	0		0	0
801347	0	0		0	5		0	0		1	8		0	0		0	0		0	0
801348	0	0		0	0		0	0		0	0		0	0		0	0		0	0
801349	0	0		0	0		0	0		0	0		0	0		0	0		0	0
801351	0	0		0	0		0	0		0	0		0	0		0	0		0	0
801352	0	0		0	0		0	0		0	0		0	0		0	0		0	0
801353	0	0		0	0		0	0		0	0		0	1		0	0		0	0
801354	0	0		0	0		0	0		0	0		0	0		0	0		0	0
801355	0	0		0	0		0	0		0	0		0	1		0	0		0	1
801356	0	0		0	0		0	0		0	0		0	0		0	1		0	0
801360	0	0		0	0		0	0		0	0		0	2		0	0		0	0
801361	0	0		0	1		0	3		0	0		0	2		0	2		0	2
801362	0	0		0	0		0	1		0	0		0	0		0	1		0	0
801363	0	0		0	0		1	2		1	2		1	2		1	2		1	2
801364	0	0		0	0		0	1		0	0		0	1		0	1		0	1
801366	0	0		0	0		0	1		0	2		0	0		1	1		0	1
801367	0	0		0	1		0	1		0	0		0	0		0	0		0	0
801368	0	0		0	0		0	0		1	2		1	0		0	1		1	0
801370	0	0		2	0		1	1		2	5		9	5		8	6		8	4
801371	0	0		0	0		3	5		2	5		0	0		0	0		0	0
801372	0	0		0	0		0	0		0	0		0	1		0	0		0	0
801374	0	0		0	0		2	0		1	0		1	0		0	0		0	0
801375	0	0		0	0		2	4		1	4		0	1		0	0		0	0
801376	0	0		0	0		0	0		0	1		0	0		0	1		0	0
801377	0	0		0	0		1	0		0	1		0	0		0	0		0	0
801379	0	0		0	1		0	0		2	0		0	2		0	0		0	1
801380	0	0		0	0		0	0		0	0		0	0		0	0		0	0
801381	0	0		1	0		0	4		10	5		1	0		1	0		2	0
801382	0	0		0	0		0	0		0	0		0	0		0	0		0	0
801383	0	0		1	0		1	1		2	0		0	0		2	0		0	0
801384	0	0		0	0		0	2		1	1		0	1		0	1		0	1
801385	0	1		0	0		0	0		0	0		0	0		0	0		0	0
801386	0	0		0	0		0	1		0	1		0	0		0	0		0	0
801387	0	2		0	0		0	0		0	4		0	0		1	0		1	0
801388	0	0		0	0		0	0		0	0		0	0		0	0		1	0
801389	0	0		0	0		0	0		0	0		0	0		0	0		0	0
801390	0	0		0	0		0	0		0	0		0	0		0	0		0	0
801391	0	0		0	0		0	0		0	0		0	0		0	0		0	0
801392	0	0		0	0		0	0		0	0		0	0		0	1		0	0
801393	0	0		0	0		3	2		10	12		0	1		3	5		0	1
801394	0	0		0	0		0	0		1	3		0	0		0	1		0	0
801395	0	0		0	0		0	0		0	1		1	0		0	0		0	0
801396	0	0		0	0		0	0		0	1		0	0		1	0		0	1
801398	0	0		0	0		0	0		0	0		0	0		0	0		0	0
801399	0	0		0	1		0	0		0	3		2	0		1	1		0	1
801401	0	0		0	0		1	0		0	1		0	0		0	0		1	0
801402	0	0		0	0		0	1		0	0		0	0		4	3		6	10
801404	0	0		0	0		0	0		0	0		0	0		0	0		0	0
801405	0	0		0	0		0	3		0	2		0	0		0	0		0	2
801407	0	0		0	0		0	0		0	0		0	0		0	0		0	0
801408	0	0		0	1		0	3		0	1		1	0		2	0		1	0
801410	0	0		0	1		1	1		0	2		0	0		0	1		1	0
801411	0	0		0	0		0	2		0	5		0	0		0	0		0	2
801412	0	0		1	0		1	0		0	0		1	1		1	0		1	0
801413	0	0		0	0		0	0		0	0		0	0		1	0		0	0
801414	0	0		0	0		0	0		0	0		0	0		0	0		0	0
801415	0	0		0	0		0	0		0	0		0	1		0	1		0	0
801416	0	0		0	0		0	2		0	0		1	1		0	2		1	1
801417	0	0		0	0		0	4		5	9		0	1		0	1		0	0
801418	0	0		0	0		0	0		0	2		1	7		0	3		0	6
801420	0	0		0	1		0	0		2	0		3	2		2	1		4	1
801421	0	0		0	0		0	0		2	1		2	4		2	4		4	4
801422	0	0		0	0		0	1		0	0		0	1		0	0		0	0
801426	0	0		0	0		0	0		0	0		0	1		1	0		0	0
801427	0	0		0	0		0	0		0	0		0	2		1	2		0	2
801429	0	0		0	0		0	0		0	0		0	0		0	0		0	0
801430	0	3		3	5		1	4		3	12		0	2		2	6		0	6
801431	0	0		0	0		0	0		0	0		0	0		0	1		0	0
801432	0	0		0	0		0	1		0	0		1	0		1	0		1	1
801433	0	0		0	0		0	0		0	2		0	2		0	4		0	2
801434	0	2		1	3		0	2		0	2		0	3		0	3		0	0
801435	0	1		2	12		0	3		1	4		0	0		4	10		0	1
801436	0	2		0	0		0	0		0	0		0	0		0	1		0	1
801437	0	0		0	0		0	0		0	0		0	0		0	0		0	0
801438	2	1		1	0		1	0		1	1		1	1		1	0		1	0
801439	2	0		1	0		1	0		1	0		1	0		1	0		1	0
801440	0	2		0	2		1	0		0	1		1	0		0	0		1	0
801441	0	0		0	0		1	0		0	0		0	0		0	0		1	0
801443	0	0		0	0		3	0		0	1		0	0		0	0		0	0
801449	3	0		1	0		0	0		6	4		0	0		1	0		0	0
801450	0	1		0	0		0	0		1	0		0	0		2	0		0	0
801451	2	3		1	3		1	2		1	3		1	2		0	4		1	2
801453	3	1		2	2		2	2		1	5		3	3		5	3		1	2
801457	1	0		0	0		1	0		0	0		0	0		0	0		1	0
801458	0	3		0	0		0	3		0	5		0	4		0	4		0	0
801459	1	0		0	0		0	0		1	0		0	1		0	0		1	1
801460	0	1		0	1		0	0		0	0		1	0		0	0		2	1
801461	1	0		0	1		0	0		1	2		1	1		1	1		1	1
801462	0	1		1	2		0	0		0	3		0	2		0	3		0	2
801463	0	0		0	0		0	0		0	0		0	0		0	0		0	0
801467	3	1		0	0		0	0		0	2		0	2		0	3		0	2
801468	0	2		0	2		0	3		0	0		0	4		0	3		0	2
801470	2	7		1	1		1	2		0	2		2	1		1	2		1	2
801471	8	6		1	0		1	0		3	2		5	1		5	3		7	4
801472	1	3		0	2		1	2		0	0		1	1		1	1		1	7
801473	1	0		1	0		1	0		0	1		0	1		0	1		0	1
801475	0	0		0	0		0	0		0	0		0	1		0	1		0	1
801476	0	0		0	0		0	0		0	0		0	0		0	0		0	0
801477	0	4		0	2		0	3		0	3		0	2		0	4		0	2
801478	1	2		0	0		0	0		0	1		1	3		1	2		1	2
801479	0	0		0	0		0	0		0	0		0	0		0	0		0	0
801480	0	0		0	2		0	1		0	2		0	1		0	2		1	1
801481	0	0		0	0		2	0		1	1		0	1		0	1		2	0
801482	0	0		0	0		0	0		1	0		0	0		0	0		0	0
801483	0	0		0	0		0	3		0	5		0	0		1	0		1	0
801484	0	1		0	1		0	1		1	2		0	0		0	0		0	0
801485	0	1		0	0		0	2		0	2		0	1		0	2		0	2
801486	0	0		0	0		0	1		1	4		0	1		0	1		0	1
801487	0	0		0	0		1	0		0	2		0	0		0	0		0	0
801488	0	0		0	0		0	0		0	1		0	0		1	0		0	0
801489	1	0		1	0		2	0		2	3		2	0		2	0		2	0
801492	0	0		0	0		0	0		0	1		0	1		0	1		0	1
801493	0	0		0	0		0	2		0	1		0	1		0	1		0	1
801494	0	1		0	0		0	1		0	0		0	0		0	0		0	0
801495	1	0		0	0		0	1		0	0		0	0		0	0		0	0
801496	0	3		0	0		0	4		0	0		0	3		1	6		2	8
801497	1	0		1	0		0	0		0	0		1	0		1	0		1	0
801501	1	0		1	0		1	0		0	0		1	0		0	0		0	0
801502	1	4		1	3		0	1		0	1		1	6		1	4		1	4
801503	0	1		0	0		0	0		0	0		0	0		0	0		0	0
801504	0	1		0	0		1	1		0	0		0	0		0	2		0	1
801507	0	0		0	0		0	0		0	0		0	0		0	0		0	0
801508	0	0		0	0		0	0		0	0		0	0		0	0		0	0
801509	0	0		0	0		0	0		0	0		0	0		0	0		0	0
801510	0	0		0	0		0	0		0	0		0	0		0	0		0	0
801511	0	0		0	0		0	0		0	0		0	0		0	0		0	0
801512	0	0		0	0		0	0		0	0		0	0		0	1		0	0
801513	0	0		0	0		0	0		0	0		0	0		0	0		0	0
801514	0	0		0	0		0	0		0	0		0	0		0	0		0	0
801515	0	0		0	0		0	0		0	0		0	0		0	0		0	0
801516	0	0		0	0		0	0		0	0		0	0		0	0		0	0
801517	0	0		0	1		0	0		0	0		0	0		0	0		0	0
801519	0	0		0	0		0	0		0	0		0	0		0	0		0	0
801520	0	0		0	0		0	0		0	0		0	1		0	0		0	0
801521	0	0		0	0		0	0		0	0		0	0		0	0		0	0
801522	0	0		0	0		0	0		0	0		0	0		0	0		0	0
801523	0	0		0	0		0	0		0	0		0	0		0	0		0	0
801524	0	0		0	0		0	1		0	0		0	0		0	0		0	0
801525	0	0		0	0		0	0		0	0		0	0		0	0		0	0
801526	0	0		0	0		0	0		0	0		0	0		0	0		0	3
801527	0	0		0	0		0	0		0	1		0	0		0	0		0	0
801528	0	0		0	0		0	0		0	0		0	0		0	0		0	0
801529	0	0		0	0		0	0		0	0		0	0		0	0		0	0
801530	1	3		1	2		1	2		1	3		1	2		2	2		2	2
801531	1	0		0	0		0	0		0	0		0	0		0	0		1	0
801532	3	2		0	0		3	2		3	0		0	0		1	2		1	1
801533	1	0		0	0		0	0		1	0		1	0		1	0		0	0
801534	0	1		0	1		0	0		0	0		0	0		0	1		0	0
801535	0	0		0	0		0	0		0	0		0	0		0	1		0	1
801536	0	0		0	0		0	0		0	0		0	0		0	0		0	0
801537	0	0		3	5		0	0		8	8		0	0		4	0		0	0
801538	0	0		0	0		0	0		0	0		0	0		0	0		0	0
801539	0	0		0	0		0	0		0	0		0	1		0	0		0	0
801540	0	0		1	8		2	0		7	8		1	0		7	3		0	1
801541	1	1		1	1		2	0		1	1		1	1		2	0		1	1
801542	0	1		0	1		0	1		0	0		0	0		0	1		0	0
801543	2	1		1	0		2	5		1	2		0	0		3	5		1	1
801544	0	0		0	0		0	3		0	0		0	0		0	3		0	0
801545	0	0		0	0		0	1		0	1		0	0		0	2		0	0
801546	6	7		3	3		6	3		2	4		4	2		6	3		3	4
801547	0	0		0	0		0	0		0	0		0	0		0	1		0	0
801549	0	0		0	0		1	3		3	5		0	0		1	3		4	6
801550	5	5		2	3		3	3		4	3		3	4		3	2		5	1
801551	0	2		0	1		10	2		6	3		0	3		9	2		10	2
801553	0	0		0	0		2	1		0	0		0	0		1	0		1	0
801554	0	0		0	0		0	2		0	3		0	0		0	4		0	3
801555	0	0		0	0		3	0		2	0		3	0		2	0		0	0
801556	7	10		5	6		11	10		6	11		4	6		10	11		6	6
801557	1	2		1	1		2	4		1	2		0	5		1	3		1	2
801558	3	1		0	0		0	0		1	0		3	1		8	0		3	0
801559	1	6		0	2		1	3		0	1		1	3		0	3		0	3
801560	0	1		0	0		0	0		0	1		0	0		0	1		0	1
801561	0	1		5	4		0	0		2	0		0	0		0	2		0	1
801562	0	0		0	3		0	0		0	0		0	1		0	0		0	0
801563	0	0		5	9		3	1		1	4		2	1		0	0		0	0
801564	0	0		4	1		2	0		1	0		2	0		0	0		0	0
801566	0	0		1	1		1	0		0	2		1	0		0	0		0	0
801567	0	0		0	6		0	1		0	1		0	1		0	0		0	0
801568	0	0		0	1		1	1		1	1		1	1		1	0		1	0
801569	1	11		1	12		1	7		0	14		2	19		0	5		2	14
801570	0	0		0	0		0	1		0	0		0	1		0	0		0	0
801574	0	0		2	3		1	0		1	0		1	0		0	0		0	0
801575	0	0		2	3		4	1		3	1		4	1		0	0		0	0
801577	0	0		0	1		0	1		0	1		0	2		0	0		0	0
801578	0	0		1	2		1	0		1	0		1	0		0	0		0	1
801579	0	0		1	2		4	8		5	4		4	12		2	2		2	1
801580	0	0		0	1		1	2		0	2		1	2		0	2		0	2
801581	0	0		2	3		1	2		3	6		1	2		3	2		3	1
801582	0	0		0	0		0	3		0	1		0	4		0	0		0	0
801583	0	0		0	1		1	3		0	2		0	3		0	5		1	0
801585	0	0		0	0		0	0		0	0		0	0		0	0		0	0
801587	0	0		0	1		0	2		0	2		1	1		1	0		1	0
801588	0	0		0	0		0	0		0	0		0	0		0	3		0	2
801589	0	0		0	0		0	0		0	2		0	0		0	0		0	0
801592	0	0		1	0		0	0		0	0		0	0		0	0		0	0
801593	0	0		0	0		0	0		0	0		0	0		1	2		0	1
801594	0	0		1	2		3	1		0	1		3	1		1	2		3	2
801595	0	0		2	0		0	2		2	0		0	0		3	1		0	1
801596	0	0		1	1		2	4		1	2		1	3		1	5		0	3
801597	0	0		1	0		1	0		0	0		1	0		1	0		1	1
801598	0	0		0	0		1	0		0	0		1	0		1	1		1	0
801599	0	0		1	2		2	4		0	4		1	4		0	4		0	5
801600	0	0		0	1		0	2		0	1		0	2		1	2		1	3
801601	0	0		0	1		3	2		0	1		4	2		5	1		5	2
801602	0	0		1	3		2	3		1	2		1	2		1	3		1	3
801603	0	0		0	2		0	2		0	0		1	1		1	3		1	2
801605	0	0		0	1		0	3		0	0		0	4		0	3		0	2
801606	0	0		6	4		12	5		3	4		10	5		10	4		10	5
801607	0	0		0	0		0	0		0	0		0	0		0	0		0	0
801608	0	0		0	0		0	4		0	0		0	1		0	1		0	2
801609	0	0		3	2		3	0		2	6		1	2		2	1		2	0
801611	0	0		0	1		0	1		0	2		1	1		0	1		6	3
801612	0	0		3	4		2	3		0	3		1	2		1	3		2	4
801613	0	0		0	0		2	0		0	2		1	0		0	0		2	0
801614	0	1		2	7		6	12		0	3		0	6		2	2		5	7
801615	0	0		3	3		5	4		0	0		1	0		1	2		2	6
801617	0	0		3	3		3	5		1	0		1	4		1	4		1	4
801618	0	0		1	1		1	1		0	0		0	0		0	0		0	0
801619	0	0		2	0		1	1		2	2		2	2		2	2		2	1
801620	0	0		1	1		0	0		0	0		0	0		0	0		0	0
801621	0	0		0	0		1	1		0	1		1	2		1	0		1	3
801623	0	0		0	0		0	1		0	1		0	0		0	1		0	1
801624	0	0		0	1		0	1		0	0		0	1		0	1		0	1
801625	0	0		1	1		3	2		2	1		1	1		2	1		2	1
801627	0	0		0	0		1	1		1	1		1	0		1	0		1	0
801628	0	0		3	3		2	2		5	8		2	2		2	2		2	2
801629	0	0		0	0		0	1		0	0		0	0		0	0		0	0
801630	0	0		0	3		0	4		0	0		1	4		0	3		0	3
801631	0	0		2	3		0	2		0	0		1	2		0	2		0	2
801632	0	0		0	5		0	4		0	5		0	4		0	1		0	1
801633	0	0		0	0		0	0		0	0		0	0		0	0		0	0
801634	0	0		2	0		3	0		3	2		3	0		3	0		3	0
801635	0	0		3	2		3	2		1	0		2	3		2	2		2	2
801636	0	0		1	0		1	0		0	0		1	0		1	0		2	0
801639	0	0		0	0		0	0		0	0		0	0		0	0		0	0
801640	0	0		0	1		0	1		0	0		0	1		0	1		0	1
801641	0	0		0	3		0	6		0	5		1	6		0	6		1	3
801642	0	0		0	1		0	1		0	1		0	1		0	2		0	0
801643	0	0		2	0		1	3		1	0		1	2		0	0		1	8
801644	0	0		0	1		0	2		0	1		0	1		0	1		0	1
801645	0	0		0	0		0	0		0	0		0	0		0	0		0	1
801646	0	0		2	2		1	3		0	2		2	3		3	2		8	2
801647	0	5		0	24		2	9		0	15		0	9		0	31		2	4
801649	0	0		3	2		4	4		3	1		3	2		3	2		5	0
801650	0	0		2	0		3	0		1	1		3	1		2	0		2	1
801652	0	0		1	3		1	1		1	1		0	1		1	1		0	1
801653	0	0		0	1		2	1		2	0		2	2		2	3		2	0
801654	0	0		1	1		1	0		0	2		0	0		1	0		1	0
801655	0	1		0	0		2	1		0	0		0	0		2	1		2	1
801656	0	0		1	0		9	0		0	1		1	0		2	0		2	0
801657	0	0		0	0		1	0		0	1		2	2		1	0		1	2
801658	0	0		0	0		4	5		2	4		1	1		1	2		0	0
801660	0	0		0	2		0	0		0	0		0	0		1	0		0	0
801661	0	0		0	0		0	0		0	3		0	0		0	0		1	0
801663	0	0		0	0		1	1		1	0		0	0		0	0		0	0
801664	0	0		0	0		0	0		0	0		0	0		0	0		0	0
801665	0	0		0	0		0	0		0	0		1	0		0	0		0	0
801666	0	0		0	0		0	0		0	0		0	0		0	0		0	0
801667	0	0		0	0		0	0		0	0		0	0		0	0		0	0
801668	0	0		0	0		0	0		0	0		0	0		0	0		0	0
801669	0	0		0	0		0	0		0	1		0	0		0	0		0	0
801670	0	0		0	1		0	0		0	2		0	0		0	0		0	0
801671	0	0		0	0		0	4		0	1		1	8		0	6		0	8
801672	0	0		0	0		0	0		0	0		0	0		0	0		0	0
801673	0	0		0	0		0	0		0	0		0	0		0	0		0	0
801675	0	0		0	0		1	0		0	2		0	0		0	1		0	0
801677	0	1		0	1		0	2		0	2		0	1		0	2		0	1
801678	5	0		14	18		4	0		4	23		3	0		4	4		0	2
801679	0	0		0	0		0	1		0	0		0	0		0	1		0	1
801680	3	0		3	0		2	0		0	1		1	0		2	1		4	1
801681	0	1		0	1		0	0		0	0		0	0		0	0		0	1
801682	1	1		1	0		1	1		0	1		0	0		1	0		0	1
801683	3	6		3	6		1	4		0	1		1	4		0	3		2	4
801685	0	0		0	0		0	0		0	0		0	0		0	0		0	0
801686	7	7		7	5		0	0		0	1		0	0		6	7		6	7
801687	0	2		0	2		0	0		0	0		0	0		0	1		0	0
801688	0	0		0	0		0	0		0	0		0	0		0	0		0	0
801690	0	0		0	0		0	0		0	1		0	1		0	1		0	0
801692	0	0		0	0		0	0		0	0		0	0		0	0		0	1
801693	0	0		0	0		0	1		0	1		0	0		0	1		0	0
801694	0	0		0	0		0	0		0	3		3	2		3	2		2	2
801695	1	3		1	3		3	6		0	1		1	2		3	7		1	2
801696	0	1		0	1		0	1		0	0		0	0		0	1		0	0
801697	0	2		0	1		1	3		0	1		1	1		0	1		4	4
801698	1	2		1	2		4	6		2	1		1	9		2	2		2	2
801699	0	0		0	0		1	1		0	1		1	1		0	1		1	2
801700	0	0		0	0		3	2		0	1		1	1		0	0		1	0
801702	2	1		2	1		2	1		0	1		1	1		1	1		2	1
801703	0	0		0	0		0	0		0	0		0	0		0	1		0	1
801704	1	0		0	0		1	0		1	0		1	1		1	1		1	1
801705	5	9		3	6		4	10		4	3		5	12		4	8		4	9
801706	0	1		15	13		4	1		9	15		1	1		2	8		1	1
801707	0	0		15	12		3	0		9	14		2	0		3	7		2	0
801710	3	7		5	5		5	6		1	0		8	6		3	5		2	3
801711	0	2		0	2		0	0		0	0		0	0		1	0		0	0
801713	0	0		0	0		0	2		0	0		0	0		0	2		0	0
801714	0	0		0	0		1	1		0	1		0	0		1	2		0	0
801715	0	0		0	0		1	2		1	1		0	1		1	2		0	0
801716	0	0		0	0		3	3		1	0		0	1		1	3		0	0
801717	0	1		0	0		0	1		0	0		0	0		0	1		0	1
801718	0	0		0	0		0	0		1	1		0	1		0	0		0	0
801719	0	0		0	0		0	3		0	0		0	0		0	2		0	0
801720	0	0		0	0		0	3		0	0		0	0		0	3		0	3
801721	0	0		0	0		0	2		0	0		0	1		0	2		0	0
801722	1	0		1	0		2	1		1	0		0	0		2	1		0	0
801723	0	0		0	1		0	0		11	17		0	0		0	0		0	0
801726	0	1		0	1		3	3		0	2		4	2		3	3		0	0
801727	0	0		0	0		0	0		0	0		0	0		0	0		0	0
801728	0	0		0	0		0	0		0	0		0	0		0	0		0	0
801729	2	0		0	1		3	2		0	0		2	2		3	3		2	0
801730	0	0		0	0		1	0		0	0		0	0		1	0		0	0
801731	0	0		0	0		0	1		0	0		0	0		0	1		0	0
801735	0	1		0	0		1	0		0	0		0	1		1	1		0	1
801736	0	0		0	0		0	0		0	0		0	0		0	1		0	0
801738	1	0		1	0		8	7		3	3		0	0		5	6		0	0
801739	0	1		0	1		0	4		9	29		0	9		6	23		1	2
801740	1	1		1	1		0	1		0	0		1	1		0	1		1	1
801741	4	0		0	0		3	1		0	1		0	0		3	1		0	0
801743	1	2		0	1		3	2		0	5		1	1		3	3		1	1
801745	0	0		0	0		0	0		0	0		0	0		0	0		0	0
801746	0	0		0	0		1	1		0	0		1	1		1	1		0	1
801750	0	0		2	1		1	2		2	0		1	1		1	1		1	1
801751	0	0		0	2		0	0		0	0		0	2		0	0		0	0
801753	0	0		0	0		0	1		1	0		0	0		0	1		0	0
801754	0	0		0	0		0	5		0	0		0	3		0	3		0	1
801755	0	0		1	0		1	1		0	1		1	0		1	0		2	0
801756	0	0		1	1		1	3		0	1		1	2		1	1		1	1
801757	0	0		0	2		0	1		0	3		0	0		0	0		0	0
801758	0	0		1	1		0	1		0	3		1	2		1	2		1	2
801759	0	0		0	1		0	1		0	1		0	1		0	1		0	2
801761	0	0		0	0		0	0		0	0		0	0		0	0		0	0
801762	0	0		3	5		0	3		3	4		2	4		2	3		1	3
801764	0	0		0	0		0	0		0	0		0	0		0	0		0	0
801765	0	0		0	0		0	0		0	0		0	0		0	0		0	0
801766	0	0		0	0		0	0		0	0		0	0		0	0		0	0
801767	0	0		0	0		0	0		0	0		0	0		0	0		0	0
801768	0	3		3	4		0	2		3	2		4	4		3	5		3	7
801770	0	0		0	0		0	1		0	0		0	0		0	0		0	0
801772	0	0		0	2		0	5		0	3		0	3		0	3		0	3
801773	0	0		1	1		1	2		1	1		1	1		1	1		1	1
801774	0	0		0	1		0	0		0	2		0	1		0	0		0	0
801775	0	0		3	1		0	1		1	4		6	4		2	2		3	1
801776	0	0		2	2		2	1		3	3		4	6		2	2		2	2
801777	0	1		5	1		4	3		1	2		4	1		4	2		5	1
801778	0	0		0	1		1	1		0	2		0	2		0	2		0	1
801779	0	0		0	0		0	0		0	0		0	0		0	0		0	0
801780	0	0		6	7		9	5		3	5		6	5		7	11		8	4
801782	0	0		0	0		0	0		0	0		0	0		0	0		0	0
801783	0	0		1	0		1	0		1	0		1	1		1	1		1	1
801785	0	0		13	12		5	5		13	25		4	7		2	4		7	6
801786	0	0		0	0		4	0		1	2		3	0		1	0		3	0
801787	0	0		0	0		1	1		1	1		1	2		0	2		1	2
801788	0	0		0	0		1	2		1	3		1	3		3	2		1	2
801789	0	0		0	0		0	1		0	0		0	0		0	0		0	0
801791	0	0		2	2		2	2		0	0		0	3		1	1		0	1
801793	0	0		1	0		2	0		0	0		1	0		1	0		0	0
801794	0	0		2	4		1	4		2	2		3	3		3	3		2	2
801795	0	2		1	5		2	2		1	0		1	0		1	0		1	0
801796	0	0		0	0		0	1		0	0		0	0		0	0		0	0
801797	0	0		0	0		0	0		0	0		0	1		0	1		0	0
801798	0	0		2	0		1	0		1	0		1	0		2	0		0	0
801799	0	0		1	0		1	0		1	0		1	0		1	3		1	3
801800	0	0		0	0		0	1		0	0		0	1		1	1		0	1
801801	0	0		0	1		0	1		0	0		0	0		0	0		0	0
801802	0	0		0	0		0	0		0	0		0	2		0	2		0	2
801803	0	0		0	0		0	0		0	0		0	1		0	0		0	0
801806	0	0		0	2		2	3		0	5		1	8		3	7		1	1
801807	0	0		0	0		0	1		0	1		0	0		2	0		0	0
801808	0	0		1	1		3	0		1	4		1	1		1	2		1	1
801809	0	0		0	0		0	0		1	1		0	0		1	0		0	0
801810	0	1		0	1		0	0		0	0		0	1		1	1		0	0
801811	0	0		1	0		1	1		0	4		2	3		5	4		2	0
801813	0	0		0	1		0	1		0	1		0	1		0	2		0	1
801814	0	0		0	1		1	1		2	2		0	2		3	3		1	2
801815	0	0		0	0		1	0		1	0		1	0		1	0		0	0
801816	0	0		0	0		0	1		0	3		0	0		1	2		0	0
801819	0	0		0	0		0	2		1	1		0	0		0	1		0	0
801820	0	0		1	2		3	2		0	0		0	2		0	0		1	1
801821	0	0		0	0		0	1		0	0		1	1		0	0		0	0
801822	0	0		0	0		0	2		1	0		0	3		0	1		0	2
801823	0	0		0	1		1	1		0	0		0	0		0	0		0	0
801825	0	0		0	0		1	0		1	0		0	0		0	0		0	0
801826	0	0		0	0		0	1		0	2		0	0		0	2		0	0
801827	0	0		0	0		0	0		0	0		0	0		0	0		0	0
801828	0	0		2	2		1	7		1	4		1	0		1	3		1	3
801832	0	0		0	0		1	5		1	0		1	0		0	0		0	1
801834	0	0		0	0		3	2		0	0		0	0		0	0		0	0
801835	0	0		0	0		0	0		0	0		0	0		0	0		0	0
801836	0	0		0	0		2	3		0	2		1	2		0	1		0	1
801837	0	0		0	0		0	1		0	0		0	2		0	1		0	1
801838	0	0		0	0		0	2		0	3		1	0		0	0		0	0
801839	0	0		0	0		1	2		0	0		0	1		0	0		0	0
801840	0	0		0	0		5	12		1	6		1	4		1	3		1	2
801841	0	0		0	0		1	1		0	0		0	0		1	1		1	1
801842	0	0		0	0		0	0		0	0		0	1		0	0		0	0
801843	0	0		0	0		2	0		2	1		0	0		1	0		1	0
801845	0	0		0	0		0	0		0	0		1	1		0	3		0	4
801847	0	0		0	0		3	1		1	0		0	0		1	1		5	1
801848	0	0		0	0		0	0		0	0		0	0		0	0		0	0
801850	0	0		0	0		4	0		6	1		12	4		2	0		4	0
801851	0	0		0	3		0	0		0	0		2	0		0	1		1	1
801853	0	0		4	5		1	1		4	12		2	2		2	2		0	2
801854	0	0		0	0		0	0		0	0		0	0		1	0		0	0
801856	0	0		0	3		1	2		0	3		2	2		2	2		0	2
801857	0	0		0	2		1	2		0	4		2	2		2	2		0	2
801858	0	0		0	0		0	2		0	0		0	0		0	5		0	2
801859	0	0		0	0		0	0		0	1		0	0		0	0		0	3
801860	0	0		2	0		6	0		1	4		4	0		4	1		4	0
801861	0	0		0	0		0	0		0	0		0	0		0	0		0	0
801862	0	0		0	0		1	0		1	0		0	0		1	0		0	1
801863	0	0		0	2		0	2		0	0		0	0		0	0		0	2
801865	0	0		0	3		0	0		0	0		1	0		0	0		0	0
801866	0	0		1	1		0	0		3	0		0	1		0	0		1	1
801868	0	0		1	4		0	0		0	2		1	2		1	2		1	4
801869	0	0		1	4		0	0		1	2		1	4		1	3		1	4
801870	0	1		3	4		0	9		3	6		2	5		0	5		2	7
801872	0	0		1	1		0	0		0	1		1	2		1	1		1	1
801874	0	0		2	1		0	0		1	1		2	2		2	3		3	6
801875	0	0		2	0		2	0		1	4		2	0		1	0		2	0
801876	0	0		4	2		1	1		3	0		2	1		4	1		5	2
801877	0	0		0	1		1	0		0	0		2	1		1	0		1	0
801878	0	0		1	0		1	0		1	0		0	0		1	0		1	0
801879	0	0		0	0		0	0		0	0		1	3		0	0		0	0
801880	0	0		0	1		0	0		0	2		0	1		0	1		0	1
801881	0	0		3	1		2	2		2	3		2	3		2	2		2	2
801883	0	0		1	0		0	0		1	3		1	0		1	3		1	0
801884	0	0		1	1		0	0		1	1		1	1		0	1		1	1
801885	0	0		0	0		0	0		0	0		0	0		0	0		0	0
801887	0	0		0	0		0	0		0	0		0	0		0	0		0	0
801888	0	0		0	0		0	0		0	0		0	0		0	0		0	0
801889	0	0		0	0		0	0		1	4		1	1		0	3		0	0
801890	0	0		0	0		0	0		0	0		0	0		0	0		0	2
801891	0	0		0	0		0	0		0	0		0	0		0	0		0	0
801892	0	0		0	0		0	0		0	1		0	0		0	0		0	0
801893	0	0		0	0		0	0		0	0		1	1		1	0		0	2
801895	0	0		0	0		0	0		0	0		0	0		0	0		0	0
801896	0	0		0	0		0	0		0	0		0	0		0	0		0	0
801897	0	0		0	0		0	0		0	0		0	0		0	0		0	0
801898	0	0		0	0		0	0		0	0		0	0		0	0		0	0
801899	0	0		0	0		0	0		0	0		0	0		0	0		0	0
801901	0	0		0	0		0	0		0	0		0	0		0	0		0	0
801905	0	0		0	0		0	1		0	0		0	2		0	2		1	0
801906	1	1		1	1		0	0		0	0		1	1		1	1		0	1
801907	3	0		3	0		0	0		1	0		1	0		1	0		1	0
801908	0	0		0	0		0	0		3	2		3	2		3	2		0	2
801910	0	0		0	0		0	0		2	2		2	2		2	3		0	0
801912	0	1		0	0		0	0		1	2		3	4		2	4		1	0
801913	3	2		3	2		2	1		1	4		1	2		1	3		1	1
801914	0	0		0	0		0	0		2	0		4	0		4	0		0	0
801915	1	1		1	1		0	2		6	7		8	4		6	3		0	2
801916	1	2		1	4		2	2		1	3		3	8		4	7		2	2
801917	0	0		0	0		0	0		0	0		0	0		0	1		0	0
801918	2	0		2	3		3	1		1	1		1	1		2	2		2	0
801919	0	1		0	0		0	0		0	1		1	2		0	0		1	2
801921	0	0		0	0		1	1		0	0		4	1		1	2		3	1
801922	0	0		0	0		1	4		1	3		0	0		2	3		2	1
801923	1	1		1	2		1	0		0	0		1	4		2	1		1	2
801924	2	0		3	2		1	0		1	0		2	0		1	0		1	0
801925	2	2		2	2		3	4		0	1		1	0		1	2		2	0
801926	0	4		2	3		0	9		0	6		0	9		0	17		0	3
801927	1	0		1	0		2	1		0	2		1	0		1	0		1	0
801928	1	0		1	0		2	0		1	1		0	0		1	0		1	0
801931	3	0		3	0		0	0		1	2		0	3		0	0		0	0
801932	1	1		1	1		0	0		0	0		1	1		0	4		1	1
801934	3	1		2	2		2	0		1	1		3	1		3	1		1	0
801935	2	2		2	0		0	2		0	1		0	0		0	2		2	2
801937	3	2		3	2		3	1		2	3		0	4		2	1		3	1
801938	0	0		0	0		0	0		0	0		0	0		0	0		0	0
801940	0	3		0	3		0	2		0	2		0	1		0	2		0	2
801941	4	2		4	2		7	1		2	5		1	1		3	2		3	1
801942	3	2		3	2		4	5		2	7		0	2		3	2		3	0
801943	2	2		2	2		0	1		1	2		0	0		0	1		2	2
801945	0	0		0	0		0	0		0	0		0	0		0	0		0	0
801949	0	0		0	1		0	0		0	0		0	0		0	0		1	1
801950	0	0		0	0		0	0		0	1		0	0		0	0		0	0
801951	0	0		0	0		0	0		0	0		0	0		0	0		1	0
801952	0	0		0	0		0	1		0	4		0	0		0	0		6	7
801953	0	0		0	0		0	0		0	0		0	0		0	0		0	0
801954	0	0		0	0		0	0		0	0		0	0		0	0		0	0
801955	0	0		0	0		0	0		0	0		0	0		0	0		0	0
801958	0	0		0	0		0	0		0	0		0	0		0	0		0	1
801959	2	1		1	2		0	0		1	1		0	0		0	0		2	1
801960	0	0		0	0		0	0		0	0		0	0		0	0		0	0
801961	0	0		0	1		0	0		0	0		0	1		0	0		0	1
801962	1	3		1	3		1	3		0	1		0	1		1	2		0	2
801963	0	1		0	0		0	0		0	1		0	1		0	0		0	1
801968	2	0		1	0		1	0		0	2		1	0		1	0		1	0
801969	1	4		1	4		0	3		1	1		1	1		0	3		1	2
801970	9	4		9	2		8	3		3	4		4	4		8	4		6	4
801971	5	7		5	5		2	3		4	4		5	5		2	3		5	6
801972	0	0		0	0		0	0		0	0		0	2		0	0		0	1
801973	0	0		0	0		0	1		0	0		0	0		0	0		0	0
801974	0	0		0	0		0	0		0	0		0	0		0	0		0	0
801975	0	1		0	0		0	1		0	4		7	2		0	3		0	0
801978	0	0		0	0		0	0		0	2		0	0		0	1		0	0
801979	0	0		0	0		0	0		0	1		1	0		2	0		0	0
801980	0	0		0	0		0	0		0	0		0	0		0	0		0	0
801981	0	0		0	0		0	0		0	0		0	0		0	0		0	0
801984	0	0		0	0		0	0		0	0		0	0		0	0		0	0
801985	0	0		0	0		0	0		0	0		0	0		0	0		0	0
801987	2	1		2	3		1	3		0	0		2	0		2	2		2	1
801988	3	2		1	1		2	1		0	2		1	1		0	1		0	0
801989	3	2		1	1		2	1		0	2		1	1		0	1		0	0
801990	1	0		1	0		0	1		2	1		1	0		2	2		2	1
801991	0	0		0	0		0	0		1	2		0	0		2	4		2	3
801992	0	0		0	0		0	0		0	0		0	0		2	1		1	0
801993	0	0		0	0		1	1		0	2		0	0		2	1		1	0
801994	0	0		0	0		2	1		0	0		0	0		2	1		0	0
801995	0	0		0	0		3	1		0	0		0	0		2	1		0	0
801996	0	0		0	1		3	1		3	11		0	1		0	1		0	0
801997	0	3		0	0		0	3		0	5		0	3		0	4		0	3
801998	3	0		1	0		3	5		2	3		2	0		3	5		2	0
801999	0	0		0	2		0	0		0	0		0	0		0	2		0	1
802001	0	2		0	0		0	2		0	0		0	1		0	0		0	0
802002	2	0		1	0		3	0		2	1		2	1		1	0		3	1
802003	0	3		0	1		0	1		0	4		0	1		2	5		2	5
802004	0	0		0	1		0	0		0	0		2	2		0	1		0	1
802005	2	0		0	0		0	0		1	0		2	0		2	0		2	0
802006	0	0		0	0		1	0		0	1		1	1		2	1		1	1
802007	0	0		0	0		1	4		0	0		0	0		0	0		0	0
802008	1	0		0	0		1	0		1	0		1	1		1	1		2	1
802010	0	0		0	0		3	1		0	2		2	1		2	1		1	1
802011	0	0		0	0		0	0		0	0		0	0		1	1		0	0
802013	0	0		0	0		1	3		1	1		2	2		0	2		2	5
802014	0	0		0	0		2	1		0	0		2	1		3	6		2	1
802015	0	0		0	0		0	4		0	0		0	3		0	2		0	2
802016	0	0		0	0		5	11		1	10		5	9		4	8		5	11
802017	0	0		0	1		0	1		0	4		2	3		2	3		2	4
802018	0	2		0	0		1	3		1	0		1	2		2	2		1	3
802019	0	0		0	0		1	2		1	1		2	3		2	2		1	2
802020	0	0		0	0		3	1		3	0		3	2		3	1		3	1
802022	0	0		16	21		7	1		35	32		4	1		4	1		4	1
802023	0	0		0	0		4	5		4	9		5	4		5	3		5	4
802027	0	1		0	2		1	1		0	1		1	1		1	3		1	1
802028	0	0		0	6		0	0		1	4		1	1		0	1		1	0
802029	0	0		0	0		1	0		0	0		0	0		0	0		0	0
802030	0	0		0	0		2	4		1	1		0	0		0	0		0	0
802031	1	2		0	1		0	1		1	0		2	2		1	2		2	2
802032	0	1		0	0		0	0		1	1		1	1		0	0		1	1
802033	3	1		1	1		2	0		0	3		0	2		1	0		0	2
802034	0	1		0	1		0	2		1	2		2	1		0	1		2	1
802035	3	3		2	1		4	1		2	1		3	0		4	0		3	0
802036	3	1		3	0		7	5		0	4		4	3		1	1		0	1
802037	11	0		9	2		13	2		4	6		11	0		2	3		2	0
802038	9	3		3	2		6	3		3	4		3	1		6	5		6	1
802039	3	3		2	0		0	3		1	5		2	0		1	3		2	1
802040	4	6		4	8		0	0		1	0		4	7		0	2		3	2
802041	6	2		3	0		2	0		2	1		3	2		2	0		2	0
802042	1	0		0	0		1	0		0	0		0	0		1	0		2	0
802045	0	2		0	2		0	1		0	4		0	3		0	1		0	1
802046	0	0		0	0		0	0		0	0		0	0		0	0		0	0
802047	0	0		0	0		1	0		1	0		2	0		2	0		2	0
802048	0	0		0	0		0	0		0	0		0	0		0	1		0	1
802050	0	1		0	1		0	1		0	2		0	1		0	1		0	1
802051	2	0		5	7		2	1		5	5		2	0		1	0		1	1
802052	2	1		2	1		2	1		2	2		2	1		1	2		3	1
802053	0	1		0	0		0	1		0	0		0	0		0	1		0	2
802055	0	0		0	0		0	0		0	0		0	0		0	1		0	0
802057	0	0		0	0		1	0		2	0		0	0		3	0		3	1
802058	0	0		0	0		0	0		0	2		0	0		1	1		0	0
802059	0	0		0	1		0	0		1	1		0	0		3	1		1	1
802061	0	0		0	0		0	0		1	2		0	0		0	1		4	3
802062	0	0		0	0		0	0		5	9		0	0		1	2		5	7
802064	0	0		0	0		0	0		0	1		0	0		0	0		0	1
802065	0	0		0	0		0	0		0	1		0	0		0	1		0	0
802066	0	1		0	0		2	0		4	3		0	0		1	2		1	0
802067	0	1		0	0		0	1		0	1		0	0		1	1		0	0
802069	0	1		0	0		0	1		0	1		0	0		0	1		0	0
802070	0	2		0	1		4	0		6	3		0	0		0	0		0	1
802071	0	0		0	0		0	0		3	10		0	0		0	1		0	0
802073	0	0		0	0		0	0		1	0		0	0		0	0		0	0
802074	0	0		0	0		2	0		0	0		0	0		0	0		0	0
802075	0	2		0	1		1	5		1	2		0	2		0	0		0	0
802076	1	0		1	0		0	0		5	4		1	3		2	1		1	0
802077	0	3		0	0		0	4		2	5		0	0		1	1		0	1
802079	0	0		0	0		0	0		1	2		0	0		0	0		0	1
802080	0	0		0	0		0	1		1	2		0	0		0	0		0	0
802081	0	0		0	0		0	0		1	1		0	0		0	0		0	0
802083	1	0		0	0		1	0		1	2		1	0		2	1		1	0
802084	0	1		0	1		0	1		1	0		0	1		0	0		0	1
802085	0	0		0	0		0	0		0	0		0	0		0	0		0	0
802086	0	0		0	0		0	0		0	0		0	1		0	0		0	0
802087	0	0		0	0		1	0		0	0		0	0		0	1		0	0
802088	0	0		0	0		0	0		0	0		0	0		0	0		0	0
802089	0	0		0	0		1	0		0	2		0	0		0	0		0	0
802090	1	1		1	3		0	0		0	1		1	2		0	0		0	0
802091	0	0		0	0		0	0		0	0		0	0		0	0		0	0
802092	0	0		0	0		0	0		0	0		1	0		1	0		0	0
802093	0	0		0	0		0	0		0	0		0	0		0	0		0	0
802094	0	0		0	0		0	1		0	0		1	1		0	1		0	0
802095	0	0		0	0		0	2		0	0		2	2		0	1		0	1
802096	0	0		0	0		0	0		0	0		0	1		0	0		0	0
802097	0	0		0	0		0	0		0	0		2	0		1	0		1	0
802098	0	0		0	0		0	1		0	3		1	0		0	1		0	0
802099	0	0		0	0		0	0		0	0		0	0		0	0		0	0
802100	0	1		8	4		0	0		0	1		0	0		0	4		0	0
802102	2	0		1	0		2	0		0	0		2	1		2	0		0	0
802103	1	0		1	0		1	1		1	0		1	1		1	1		1	1
802104	0	0		0	0		0	1		0	0		0	0		0	0		0	0
802105	1	0		0	0		0	0		0	0		0	0		0	0		0	0
802106	1	6		0	9		2	9		0	4		2	9		0	6		2	4
802107	1	2		0	0		1	2		0	3		0	1		0	0		1	2
802108	0	0		0	0		0	0		0	0		0	0		0	0		0	0
802109	0	0		0	0		0	0		0	0		0	0		0	0		0	2
802110	0	0		0	0		0	0		1	1		1	0		1	1		0	0
802111	0	0		0	0		0	0		0	3		0	2		0	2		0	0
802112	0	0		0	0		0	0		0	0		0	0		0	0		0	0
802113	0	0		0	0		0	0		0	3		0	4		0	5		0	0
802114	0	0		0	0		0	0		0	0		0	1		1	1		0	0
802115	0	0		0	0		0	0		5	2		7	4		7	5		1	0
802116	0	0		0	0		0	1		2	1		2	2		3	1		0	0
802117	0	0		0	0		2	0		2	4		5	3		5	3		2	1
802120	0	1		0	0		0	0		4	4		5	4		6	5		0	0
802121	0	0		0	0		0	0		0	1		0	1		0	1		0	0
802122	0	0		0	0		0	0		0	1		0	1		0	1		0	0
802123	0	0		0	0		0	0		0	1		0	1		0	1		0	0
802124	0	0		0	0		0	0		1	3		2	5		3	6		0	0
802125	0	0		0	0		0	0		1	0		1	1		1	0		0	0
802126	0	0		0	0		2	1		2	6		2	6		3	6		0	0
802127	0	0		0	0		0	0		0	3		0	5		0	4		0	1
802128	0	1		1	1		2	6		2	5		3	7		3	9		1	1
802129	2	3		0	3		0	2		0	5		0	2		0	3		0	4
802130	0	0		0	0		0	0		0	1		1	2		1	0		0	0
802131	0	0		0	1		0	0		1	3		0	0		0	6		0	0
802132	0	0		1	2		0	0		2	9		0	5		3	11		3	2
802133	0	0		1	0		0	1		3	3		2	2		3	3		1	0
802134	0	0		1	3		0	0		0	2		1	4		0	3		1	3
802135	0	0		1	1		0	1		1	2		1	2		1	3		1	1
802136	0	0		0	1		0	0		0	0		0	0		0	0		0	2
802137	0	0		0	0		0	0		0	2		0	0		0	0		0	0
802139	0	1		0	0		6	7		0	2		0	3		1	5		3	7
802140	0	0		0	0		1	0		0	0		0	0		0	0		1	0
802141	0	0		0	0		3	1		0	1		0	0		3	0		2	0
802142	0	0		0	0		0	3		0	0		1	0		0	3		1	0
802144	0	0		0	0		0	2		0	0		0	2		0	1		0	1
802145	0	0		0	0		7	4		0	3		2	1		0	0		4	1
802146	0	0		0	1		0	2		0	0		0	3		0	0		0	2
802147	0	0		0	0		1	2		0	0		1	3		0	1		1	2
802148	0	0		0	0		2	2		0	1		1	2		0	0		3	0
802149	0	0		0	0		6	2		0	1		5	2		6	2		6	1
802150	0	0		0	0		2	1		0	0		0	0		0	0		0	1
802151	0	2		0	0		1	0		0	1		0	0		0	0		3	0
802152	0	0		0	0		2	0		0	0		0	0		0	0		2	1
802153	0	0		0	0		0	0		0	0		0	0		0	0		0	0
802154	0	0		0	0		6	2		4	2		0	1		0	0		0	1
802155	0	0		0	0		2	1		0	1		1	1		0	1		1	1
802156	0	0		0	0		2	1		1	0		0	0		0	0		1	0
802157	0	0		0	0		13	5		3	2		2	1		1	1		3	4
802158	1	14		1	31		7	19		2	41		1	48		1	52		1	7
802159	1	0		1	0		1	0		0	0		1	0		1	0		1	0
802160	3	1		2	1		3	1		2	1		2	1		1	2		2	1
802161	0	0		0	0		1	0		0	2		1	1		0	5		0	0
802163	0	0		0	0		0	0		0	0		0	0		0	0		1	1
802164	0	0		0	0		0	2		1	1		0	1		0	1		0	0
802165	0	0		0	0		0	0		0	0		0	0		0	0		0	0
802166	0	0		0	0		1	0		1	0		2	1		1	0		1	1
802168	0	0		0	0		0	3		0	1		2	2		1	1		0	4
802169	0	0		0	0		0	1		0	4		0	0		0	0		0	0
802170	0	0		0	0		0	0		0	0		0	0		0	0		0	3
802171	0	0		0	0		1	2		0	0		1	2		0	0		0	0
802172	0	0		0	0		5	7		4	5		5	5		0	1		4	7
802173	0	0		0	0		0	2		0	0		0	2		0	2		0	0
802174	0	0		0	0		4	1		6	0		1	0		1	0		1	0
802175	0	0		0	0		1	0		1	0		0	0		0	0		0	0
802176	0	0		0	1		1	0		1	4		0	0		0	0		0	1
802177	0	0		0	1		0	0		0	4		2	0		0	1		3	0
802178	0	0		0	0		1	0		0	0		1	1		1	1		2	0
802179	0	0		0	0		2	0		2	0		2	1		2	2		2	2
802180	0	0		0	0		0	0		0	0		0	0		0	0		0	0
802181	0	0		0	0		0	0		3	6		7	8		6	6		5	8
802182	3	7		3	4		1	1		8	11		3	1		5	5		4	1
802183	0	0		0	2		0	0		2	3		2	0		0	0		2	0
802184	0	0		1	1		1	0		1	0		1	0		1	0		1	0
802185	0	0		1	1		2	0		1	0		1	0		1	0		1	0
802186	0	0		0	2		1	1		0	1		1	1		1	1		0	1
802187	0	1		0	1		0	0		0	1		0	0		0	0		0	1
802188	0	0		1	1		2	1		0	1		2	1		2	1		1	1
802189	0	0		0	1		0	1		0	0		0	1		0	1		0	1
802190	0	0		0	2		0	2		0	3		0	2		0	1		0	3
802191	0	0		0	1		0	1		0	0		0	1		0	1		0	1
802192	20	24		27	23		20	22		25	24		2	4		22	27		20	22
802193	0	0		0	0		0	0		1	0		0	0		0	0		0	0
802195	0	3		0	15		0	9		0	15		0	18		0	24		0	3
802196	0	0		0	0		0	0		0	0		0	0		0	0		0	0
802197	0	0		0	0		0	0		0	0		0	0		0	0		0	0
802198	0	0		0	0		0	0		0	1		0	0		0	0		0	0
802199	0	0		1	0		0	0		0	0		0	0		1	0		1	0
802200	0	0		2	3		2	3		0	2		2	4		2	3		2	4
802201	0	0		5	3		4	1		2	0		6	2		5	3		6	2
802202	0	0		0	0		0	0		0	0		0	1		0	0		0	1
802203	0	0		0	2		0	2		0	2		0	0		0	0		0	0
802205	0	0		0	0		1	1		0	3		1	4		0	5		0	0
802206	0	0		0	0		1	1		0	1		1	0		0	0		0	0
802207	0	0		1	0		3	3		3	2		1	0		1	1		1	0
802208	0	0		0	0		0	1		0	0		0	1		1	1		0	1
802209	0	0		0	0		0	2		0	2		0	6		0	0		0	4
802210	0	0		1	9		1	5		1	6		0	5		1	6		1	5
802211	0	0		3	0		1	0		0	0		1	0		1	0		3	0
802212	0	0		2	3		0	3		0	2		0	0		0	0		2	3
802214	0	0		2	1		0	0		1	0		0	0		0	0		0	0
802215	0	0		1	1		2	1		1	1		0	0		0	0		1	1
802216	0	0		3	4		2	2		2	0		1	0		2	1		3	2
802217	0	0		1	1		0	0		0	0		0	0		0	0		1	1
802218	0	0		4	1		0	0		3	1		0	0		2	1		6	1
802220	0	0		1	6		0	5		2	4		1	8		1	5		2	4
802221	1	4		1	4		1	4		1	5		2	4		1	5		0	2
802223	0	0		0	7		0	8		1	6		0	6		0	6		1	2
802224	0	0		0	2		0	1		0	0		0	0		0	2		0	2
802225	0	0		2	0		1	0		0	0		0	1		0	0		2	1
802226	0	0		0	1		0	1		0	2		0	0		0	0		1	2
802227	0	0		6	4		1	2		0	1		0	0		1	1		5	4
802228	0	0		1	1		1	1		1	1		2	1		1	0		1	2
802229	0	0		0	1		0	1		0	0		1	1		0	1		0	1
802230	0	0		3	4		0	1		0	2		1	4		2	3		2	5
802231	0	0		0	0		0	1		0	1		2	0		1	0		1	5
802232	0	0		0	0		0	1		0	0		0	2		0	0		0	2
802233	0	0		3	0		0	0		2	0		2	1		2	0		0	0
802234	0	0		5	0		0	0		0	0		1	0		0	0		0	0
802235	0	0		1	0		0	0		0	0		0	3		1	0		0	0
802236	0	0		2	4		0	0		0	1		0	0		0	2		0	0
802238	0	0		1	0		0	0		1	1		1	0		0	1		0	1
802239	0	0		2	2		1	1		2	1		2	2		2	0		2	1
802240	0	0		3	1		3	1		2	3		3	1		3	1		2	1
802241	0	0		7	2		8	3		6	1		8	2		8	2		5	3
802242	0	0		1	0		1	0		1	0		1	0		1	0		1	0
802243	0	0		2	2		3	2		1	5		2	2		1	2		3	2
802244	0	0		0	0		0	0		0	0		0	0		1	1		0	0
802245	0	0		0	0		0	1		0	2		2	2		12	14		0	1
802247	0	0		0	0		1	0		0	0		0	0		0	4		0	0
802248	0	0		0	0		0	0		0	1		0	0		1	1		0	1
802249	0	0		3	4		0	0		0	0		0	0		1	0		0	0
802250	0	0		1	0		0	0		0	2		1	1		2	1		1	0
802252	0	0		0	0		0	0		0	0		0	0		0	0		0	0
802253	0	0		0	1		0	0		0	0		0	0		0	0		0	0
802254	0	0		0	0		0	0		0	3		0	0		0	0		0	1
802255	0	0		0	0		0	0		0	1		0	5		1	0		0	0
802256	0	0		0	0		0	0		1	1		0	0		0	0		0	0
802257	0	0		0	0		0	0		0	1		0	0		0	0		0	0
802258	0	0		0	0		0	0		0	0		0	0		0	0		0	0
802261	0	0		0	1		3	0		0	0		0	0		0	1		1	0
802262	0	0		0	0		2	1		0	0		0	0		0	0		3	2
802267	0	0		0	0		2	3		0	0		0	0		2	0		2	1
802268	0	0		0	0		0	0		0	0		0	0		0	1		0	0
802269	0	0		0	0		1	1		0	0		0	0		1	0		0	0
802270	0	0		0	0		0	2		0	0		0	0		1	1		0	0
802271	0	0		0	2		1	2		0	0		0	0		0	2		0	2
802273	0	0		0	3		0	4		0	3		0	1		0	3		1	8
802275	0	0		0	0		0	1		0	1		0	0		0	0		0	0
802276	1	12		1	12		1	13		1	11		0	2		1	11		1	11
802277	0	0		0	0		2	0		0	2		0	0		2	3		0	0
802278	0	0		0	0		0	0		0	0		0	0		0	1		0	0
802279	0	0		0	0		0	0		0	0		0	0		1	0		0	0
802280	0	0		0	0		1	2		0	0		0	0		0	1		1	2
802281	0	0		7	1		0	2		1	4		0	0		1	1		1	1
802282	0	0		0	0		0	0		0	0		0	0		0	0		0	0
802283	1	3		1	2		1	3		0	0		0	0		0	0		0	4
802284	0	0		0	0		0	0		0	0		0	0		0	0		0	0
802285	0	0		0	0		0	0		0	0		0	0		0	0		0	0
802286	0	0		0	0		0	0		0	0		0	0		0	0		0	0
802287	0	0		0	0		0	0		0	0		0	0		0	0		0	0
802288	0	0		0	0		0	0		0	0		0	0		0	0		0	0
802289	0	0		0	0		0	0		0	0		0	0		0	0		0	0
802290	0	0		0	0		0	0		0	0		0	1		0	0		0	0
802291	0	0		0	0		0	0		0	0		0	0		0	1		0	0
802292	0	0		0	1		0	0		0	0		0	0		0	1		0	0
802293	0	0		0	0		0	0		0	0		0	0		0	0		0	0
802294	0	0		0	0		0	0		0	0		0	0		0	0		0	0
802295	0	0		0	0		0	0		0	0		0	0		0	0		0	0
802297	0	0		0	0		0	0		0	0		0	0		0	0		0	0
802298	0	0		0	0		0	0		0	0		0	0		0	0		0	0
802299	0	0		0	0		0	0		0	1		0	0		0	2		0	2
802300	0	0		0	0		0	0		0	0		0	0		0	0		0	0
802302	0	0		0	0		0	0		0	7		0	0		0	2		0	6
802303	0	0		1	2		0	2		2	2		0	1		0	0		3	0
802304	0	0		0	0		0	0		0	0		0	0		0	0		0	0
802305	0	0		8	5		7	7		1	3		2	1		7	5		7	5
802306	0	0		4	3		8	9		2	1		4	3		1	1		7	9
802307	0	0		0	0		8	0		3	1		6	0		0	0		5	1
802308	0	0		0	0		0	0		0	1		0	0		0	0		0	0
802309	0	0		0	0		2	1		0	0		1	0		3	1		3	1
802310	0	0		0	1		1	3		0	0		1	1		1	0		1	0
802312	0	0		0	0		1	0		0	0		1	0		0	2		0	2
802313	0	0		0	0		1	1		1	2		1	1		2	1		2	1
802314	0	0		0	0		0	2		0	0		0	2		0	2		0	2
802315	0	0		0	0		0	1		0	1		0	3		0	0		0	0
802316	0	0		0	0		1	1		1	0		1	4		1	0		0	0
802318	0	0		0	0		0	2		0	1		0	3		0	1		0	1
802319	0	0		0	0		2	0		0	0		2	1		0	0		3	0
802322	0	0		0	0		1	1		0	0		0	0		1	0		0	0
802324	0	0		1	6		0	1		2	3		1	4		1	2		1	3
802326	0	0		2	2		3	2		0	2		2	0		2	0		2	0
802327	0	0		0	0		1	1		0	0		2	1		0	1		2	1
802328	0	0		0	1		1	3		0	2		0	1		0	1		0	1
802329	0	0		0	3		2	3		0	3		0	3		0	3		0	4
802330	0	0		4	4		0	0		13	13		2	0		2	0		2	1
802331	0	0		0	2		1	2		1	1		1	0		0	0		2	1
802332	0	0		1	0		1	2		0	0		1	1		0	0		0	1
802333	0	0		0	2		0	1		0	1		0	2		0	1		0	4
802334	0	0		1	1		0	0		0	0		1	0		0	1		0	1
802335	0	1		2	11		1	2		1	4		2	5		2	12		3	12
802336	0	0		0	2		0	1		0	0		0	5		0	5		0	2
802337	0	0		0	0		0	0		0	0		0	0		0	0		0	0
802338	0	0		1	0		1	0		0	0		0	0		2	0		1	0
802339	0	0		0	3		0	0		0	0		0	0		0	1		0	0
802340	0	0		2	1		0	1		0	0		0	1		1	2		0	0
802342	0	1		1	3		1	3		0	9		0	6		0	3		0	2
802343	0	0		1	2		1	2		0	0		0	0		0	0		1	1
802344	0	0		1	1		1	1		1	1		0	1		1	4		1	1
802345	0	0		1	0		1	1		0	1		0	0		0	1		0	0
802349	0	0		0	0		0	1		0	1		0	0		0	1		0	1
802350	0	2		0	2		1	1		0	3		1	3		1	4		1	3
802351	0	0		4	1		4	3		3	2		5	0		5	2		4	1
802352	0	0		2	3		1	2		1	0		0	0		2	2		2	1
802354	0	0		0	0		0	0		0	0		0	0		0	0		0	0
802355	0	0		0	0		0	1		0	1		0	1		0	1		0	1
802356	0	0		0	1		0	1		0	0		1	1		0	1		0	0
802357	0	0		0	1		0	2		0	1		0	2		1	1		0	0
802358	0	0		1	2		1	0		1	0		1	0		1	2		0	0
802359	0	0		5	0		5	0		2	2		5	1		1	1		2	0
802360	0	0		0	0		0	0		0	0		0	0		1	0		0	0
802361	0	0		1	1		3	1		1	1		0	1		4	2		4	2
802362	0	0		0	0		1	0		0	2		0	0		0	0		0	0
802363	0	0		0	0		0	0		0	0		0	0		0	0		0	0
802364	0	0		0	0		0	0		1	3		1	2		1	1		2	2
802365	0	0		0	0		1	2		0	2		2	1		1	1		1	1
802366	0	2		1	0		1	1		0	4		1	0		1	1		2	2
802367	0	0		0	0		0	0		0	0		1	0		1	0		0	0
802368	0	0		0	0		1	0		1	1		1	0		1	0		0	0
802369	0	0		0	0		0	0		0	0		1	0		0	0		0	0
802370	0	0		0	1		0	2		0	1		0	0		0	1		0	0
802371	0	0		1	0		4	3		1	0		4	3		4	3		1	0
802372	0	0		0	0		0	0		0	0		1	0		1	0		0	0
802373	0	0		0	1		0	0		0	1		1	0		0	0		0	1
802375	0	0		1	0		0	0		0	2		0	0		0	0		1	0
802376	0	0		0	0		0	0		1	1		0	0		0	0		0	0
802377	0	0		0	1		0	1		0	0		0	0		1	1		0	0
802378	0	0		2	4		1	2		0	1		0	1		1	5		0	1
802380	0	0		0	0		0	0		0	1		0	0		0	0		1	0
802381	0	0		2	1		5	3		3	2		3	1		1	1		5	2
802382	0	0		1	1		1	1		1	0		1	1		0	2		1	0
802384	0	0		1	9		0	6		0	5		1	10		2	10		1	8
802385	0	0		1	4		0	1		0	2		1	3		1	2		1	4
802386	0	0		0	3		0	0		1	1		0	4		1	3		1	3
802387	0	0		0	1		0	0		0	0		0	1		0	1		0	0
802388	0	0		1	3		0	0		0	0		1	6		1	4		0	0
802389	0	0		0	0		0	0		0	0		0	0		0	0		0	0
802390	0	0		9	14		1	3		0	2		14	15		8	10		0	1
802391	0	0		0	0		0	0		0	1		1	1		1	2		0	0
802392	0	0		0	0		0	0		0	0		0	0		1	0		0	1
802393	0	0		0	0		0	0		0	0		0	1		0	0		0	0
802394	0	1		4	16		3	10		3	16		6	23		8	34		3	6
802395	0	0		3	3		1	1		1	1		3	3		3	4		3	3
802396	0	0		0	0		0	1		0	0		0	0		0	0		0	0
802397	0	0		0	0		1	2		0	0		0	0		1	1		0	0
802398	0	0		0	2		0	0		0	2		0	0		0	2		0	0
802399	2	0		2	0		3	0		3	1		1	0		3	0		1	0
802400	3	6		3	6		3	8		0	3		2	2		7	4		2	2
802403	1	0		1	0		1	0		1	0		0	0		1	0		0	0
802404	0	0		0	0		0	0		0	0		0	0		0	0		0	0
802405	2	5		2	5		13	7		3	5		2	2		6	6		1	2
802407	1	1		1	1		2	1		2	1		1	0		1	1		1	1
802408	0	0		0	0		0	1		0	0		1	0		0	1		0	0
802409	1	0		1	0		1	4		1	0		1	0		0	4		0	0
802410	0	0		0	0		1	0		0	0		1	0		1	0		0	0
802412	0	0		0	0		0	0		0	0		2	0		2	0		0	0
802413	0	1		0	1		3	0		0	0		0	0		4	7		0	1
802414	0	0		0	0		0	0		0	0		0	1		0	0		0	0
802415	0	0		0	0		0	2		0	0		0	0		0	0		0	0
802416	0	0		0	0		1	2		0	1		1	7		1	7		0	0
802417	0	0		0	0		1	1		0	0		3	0		2	0		0	0
802418	0	2		0	1		1	7		0	1		0	3		1	4		1	1
[truncated: 12,496 more rows]
