# Supplementary material for: A downy mildew effector evades recognition by polymorphism of expression and subcellular localization
Source: Nat Commun. 2018 Dec 5;9:5192. doi: 10.1038/s41467-018-07469-3 (PMC6281644; doi:10.1038/s41467-018-07469-3)
Supplement: Supplementary file 4 — Supplementary Data 2 [file 41467_2018_7469_MOESM4_ESM.xlsx]

## Sheet: effectors
Supplementary Data 2. Number of synonymous and non-synonymous polymorphisms in predicted-effector genes of Hpa isolates
	Emoy2			Emwa1			Waco9			Cala2			Emco5			Maks9			Hind2
Gene IDa	Synonymous	Non-synonymous		Synonymous	Non-synonymous		Synonymous	Non-synonymous		Synonymous	Non-synonymous		Synonymous	Non-synonymous		Synonymous	Non-synonymous		Synonymous	Non-synonymous
ATR1	0	0		4	39		0	0		2	21		2	46		0	5		6	57
ATR13	0	0		0	5		3	42		0	4		2	23		0	10		1	23
HaRxL1	0	0		0	0		0	0		0	2		0	0		0	6		0	0
HaRxL1b	0	0		0	0		3	10		2	4		1	2		5	10		5	9
HaRxL10	1	0		1	2		0	0		0	0		0	0		1	2		2	5
HaRxL100b	1	14		0	9		1	12		2	11		3	23		2	15		2	18
HaRxL101	0	0		0	0		0	0		0	0		0	0		0	0		0	0
HaRxL101b	0	0		0	0		0	0		0	0		0	0		0	0		0	0
HaRxL102	0	4		1	14		4	14		3	3		2	6		3	28		0	2
HaRxL102b	0	4		1	14		4	14		3	3		3	7		3	28		0	2
HaRxL103	0	0		0	2		0	2		0	2		0	1		0	1		0	1
HaRxL105	0	0		0	0		0	1		0	1		0	1		0	0		0	0
HaRxL106	0	0		1	12		2	29		0	4		1	12		0	1		2	12
HaRxL107	0	0		0	0		0	0		0	0		0	0		0	0		0	0
HaRxL108	0	0		0	0		0	1		0	0		0	2		0	1		0	0
HaRxL109b	0	0		0	0		0	0		0	0		0	0		0	0		0	0
HaRxL11	0	1		0	0		0	8		0	10		0	11		0	10		0	9
HaRxL110b	0	0		0	0		0	0		0	0		0	2		0	0		0	2
HaRxL111	0	0		0	0		1	0		0	0		0	0		1	0		0	0
HaRxL112	1	12		1	21		1	17		2	27		1	12		1	17		2	25
HaRxL113	0	0		3	3		3	5		0	0		2	0		3	3		2	0
HaRxL113b	0	0		4	8		3	10		0	0		1	3		4	8		1	3
HaRxL115	2	3		2	2		1	4		1	1		3	1		2	1		2	1
HaRxL117	1	1		1	1		2	8		1	2		2	5		2	4		2	1
HaRxL118	0	0		3	9		2	1		2	4		4	11		3	7		4	7
HaRxL119	0	0		0	0		0	1		0	1		0	1		1	0		1	0
HaRxL12	0	0		0	1		0	8		0	3		0	2		0	4		0	1
HaRxL120	0	0		0	0		0	7		0	0		0	0		0	3		0	5
HaRxL120b	0	0		0	0		0	8		0	0		1	1		0	4		0	6
HaRxL121	0	3		0	6		0	3		0	3		0	8		0	12		0	0
HaRxL123	0	0		0	0		6	6		0	0		6	5		0	1		3	3
HaRxL123b	0	0		0	0		13	14		0	2		13	11		0	3		3	5
HaRxL127b	0	0		0	0		0	0		1	1		0	0		0	0		0	1
HaRxL128	2	52		2	52		0	44		0	9		1	68		0	42		1	50
HaRxL129	0	0		0	0		0	0		0	0		0	0		0	0		0	0
HaRxL13	1	0		1	0		2	1		1	0		2	1		1	1		3	1
HaRxL130	0	0		0	0		0	0		0	0		0	0		0	0		0	0
HaRxL130b	0	0		0	0		0	0		0	0		0	0		0	0		0	0
HaRxL131b	0	3		0	6		0	4		0	11		0	4		1	9		0	3
HaRxL131c	0	3		3	7		0	4		1	11		0	4		1	9		0	3
HaRxL133b	0	0		0	1		0	0		0	0		0	2		0	2		0	2
HaRxL133c	0	0		0	0		0	0		0	0		0	0		0	0		0	0
HaRxL134	0	0		0	0		0	0		0	0		0	0		0	0		0	0
HaRxL135	0	0		0	0		1	0		0	0		1	0		0	0		0	0
HaRxL136b	0	0		0	1		2	17		0	5		3	20		2	17		2	15
HaRxL136c	3	1		0	0		2	0		2	1		3	1		3	0		3	1
HaRxL138	0	0		0	0		0	0		0	0		0	0		0	0		0	0
HaRxL139	0	0		0	0		0	0		0	0		0	0		0	0		0	0
HaRxL14b	0	0		0	12		0	0		0	0		0	14		2	18		2	9
HaRxL140b	1	1		0	0		0	3		0	0		2	15		0	0		0	13
HaRxL141b	0	14		0	9		0	14		0	8		0	16		0	9		1	15
HaRxL141c	0	0		0	0		0	0		0	0		0	0		0	1		0	0
HaRxL15	0	0		0	0		1	1		1	0		0	0		0	0		0	0
HaRxL16	1	0		0	1		0	3		0	2		0	1		0	1		0	1
HaRxL17	0	0		0	0		0	2		0	0		0	1		0	0		0	1
HaRxL17b	0	0		0	0		0	0		0	2		0	0		0	0		0	0
HaRxL19	0	0		0	1		3	43		3	10		5	22		3	41		4	27
HaRxL2	0	0		0	0		0	0		0	2		0	0		0	0		0	0
HaRxL21	0	0		0	0		4	19		4	10		4	19		0	0		0	0
HaRxL21b	0	0		0	0		1	5		1	3		1	5		0	0		0	0
HaRxL22	0	0		0	2		0	0		0	5		0	0		0	6		0	0
HaRxL23	1	0		0	1		1	0		1	0		0	3		0	3		0	0
HaRxL24b	0	0		0	0		1	0		1	0		0	0		0	1		0	0
HaRxL25	0	0		0	0		0	15		0	12		0	0		0	0		0	0
HaRxL25b	0	0		0	0		0	15		0	12		0	0		0	0		0	0
HaRxL26	1	0		1	0		1	0		1	0		1	0		1	1		1	1
HaRxL27	0	0		0	0		0	0		0	0		0	0		0	0		0	0
HaRxL29	0	0		0	0		0	0		0	0		0	0		0	0		3	5
HaRxL3	0	0		0	0		1	0		2	0		2	2		2	1		2	1
HaRxL31	0	0		0	0		0	0		0	0		1	13		1	3		0	0
HaRxL32b	0	0		0	0		0	0		0	0		0	0		0	3		0	0
HaRxL34b	3	9		0	0		3	9		0	0		0	4		3	9		3	9
HaRxL35	0	0		1	2		1	0		1	0		1	0		0	0		1	0
HaRxL35b	0	2		5	5		6	2		3	0		5	3		0	0		5	2
HaRxL36	0	0		0	0		1	0		0	2		1	0		0	2		1	0
HaRxL36b	1	0		1	0		1	2		0	2		1	2		0	2		1	0
HaRxL37	2	4		2	4		2	4		1	1		2	4		0	0		1	1
HaRxL37b	0	0		0	0		0	0		0	0		0	0		0	0		0	0
HaRxL37c	0	0		0	0		0	0		0	0		0	5		0	9		0	0
HaRxL37d	0	0		0	0		0	1		0	3		2	16		0	8		1	2
HaRxL39	0	1		1	3		1	3		0	7		1	6		1	12		0	2
HaRxL43	0	0		0	0		0	0		0	0		0	0		0	0		0	0
HaRxL43b	0	0		0	0		0	0		0	0		0	0		0	0		0	0
HaRxL44	0	0		0	0		0	2		0	0		0	1		0	1		0	1
HaRxL45	1	6		1	1		0	5		2	8		0	6		0	7		0	5
HaRxL46	0	0		0	0		0	11		0	1		1	26		2	8		1	10
HaRxL47	0	2		0	14		0	3		0	6		0	2		0	23		0	2
ATR39_HaRxL48	1	9		1	8		1	12		0	0		0	0		0	0		0	0
HaRxL52	0	0		0	0		0	0		0	0		0	0		0	0		0	0
HaRxL52b	0	0		0	0		1	2		0	0		1	2		0	0		0	0
HaRxL52c	0	0		0	0		0	0		0	0		0	0		0	0		0	0
HaRxL52d	0	0		0	0		0	0		0	0		0	0		0	0		0	0
HaRxL53b	0	0		0	0		0	0		0	2		0	15		0	0		0	14
HaRxL55	0	0		0	0		1	8		0	2		1	8		1	5		1	8
HaRxL56	0	0		0	0		0	5		0	9		0	9		1	19		0	10
HaRxL57	0	0		0	0		0	0		0	0		0	0		0	0		0	0
HaRxL57b	0	0		0	0		0	23		0	15		0	1		1	12		0	24
HaRxL58	0	0		0	0		0	0		0	0		0	0		0	0		0	0
HaRxL59	0	0		0	0		4	14		2	9		4	11		0	1		4	14
HaRxL6	0	1		0	0		0	1		0	1		0	0		0	1		0	1
HaRxL60	0	0		0	0		2	21		0	3		0	7		1	19		1	13
HaRxL61	0	0		0	0		0	0		0	1		2	1		1	0		1	2
HaRxL62	0	0		0	0		0	1		0	3		0	6		0	0		0	0
HaRxL63	0	0		1	1		2	4		0	0		2	2		1	0		0	0
HaRxL63b	0	0		0	0		0	4		0	0		0	2		0	0		0	2
HaRxL64	2	3		0	0		2	5		0	2		0	2		0	3		1	6
HaRxL65	0	1		0	0		0	3		0	1		1	3		0	3		0	5
HaRxL67	0	0		0	0		0	0		0	0		0	0		0	1		0	1
HaRxL67b	0	0		0	0		0	0		0	0		0	0		0	1		0	1
HaRxL68	0	0		0	0		0	0		0	0		1	0		0	0		0	0
HaRxL69b	0	0		0	3		0	3		0	0		1	4		0	0		0	3
HaRxL70	0	0		0	0		0	0		1	0		2	0		4	6		1	0
HaRxL71	0	0		0	0		1	12		1	5		1	17		1	21		0	6
HaRxL72	0	0		0	0		0	32		0	4		0	1		0	10		1	6
HaRxL73	0	0		2	6		0	4		2	3		0	6		2	14		3	34
HaRxL74	0	0		0	0		0	2		1	0		0	2		0	2		0	0
HaRxL76	0	3		1	8		3	18		2	23		2	21		3	16		1	21
HaRxL77	0	1		0	1		0	0		0	2		0	1		0	0		0	1
HaRxL78	0	0		0	0		1	4		0	2		2	30		0	8		0	4
HaRxL8	0	0		0	0		0	0		0	0		0	0		0	0		0	0
HaRxL80	0	0		0	0		0	3		0	2		3	1		0	1		0	1
HaRxL80b	1	0		0	0		0	3		0	2		3	1		0	1		0	1
HaRxL81	0	0		0	1		0	0		0	1		0	2		0	3		0	1
HaRxL81b	0	21		0	22		0	18		0	21		0	57		0	22		0	18
HaRxL81c	0	7		0	6		0	6		0	6		0	17		0	8		0	10
HaRxL83	0	0		0	0		0	1		0	0		0	0		0	0		0	0
HaRxL86	0	0		2	0		1	0		1	1		1	1		1	1		1	1
HaRxL87	0	0		0	3		0	1		1	1		1	2		2	2		0	0
HaRxL87b	0	0		1	3		0	1		1	2		1	2		2	3		0	0
HaRxL87c	0	0		0	0		0	0		0	0		0	0		0	0		0	0
HaRxL87d	0	0		0	0		2	4		1	1		2	5		7	3		7	1
HaRxL87e	0	0		0	0		1	4		1	9		0	3		0	1		0	5
HaRxL87f	0	0		0	0		0	0		0	2		0	0		0	1		0	1
HaRxL87g	0	0		0	1		1	6		0	3		1	5		4	1		1	3
HaRxL87h	0	0		0	0		0	0		0	1		1	10		0	1		1	0
HaRxL87i	1	5		1	6		4	5		1	4		5	6		0	2		3	4
HaRxL88	0	8		0	9		0	7		0	6		0	2		0	7		1	6
HaRxL89	0	0		0	0		0	4		0	0		0	1		0	0		0	0
HaRxL92	0	0		3	11		0	4		0	11		0	7		0	20		0	18
HaRxL93	0	0		0	0		4	16		3	14		0	1		4	17		0	1
HaRxL94	0	0		0	8		1	3		0	0		0	5		0	4		1	9
HaRxL94b	0	0		0	2		0	3		0	0		1	10		0	2		0	3
HaRxL95	0	0		1	2		2	24		0	7		0	0		4	47		0	1
HaRxL97	0	9		0	0		0	11		0	6		0	16		0	7		0	5
HaRxL97b	0	2		0	4		0	0		0	1		0	0		1	0		0	0
HaRxL98	0	0		0	0		0	0		0	1		0	0		0	0		0	2
HaRxLCRN12b	0	0		0	0		0	2		0	0		0	1		0	0		0	1
HaRxLCRN13	1	2		8	7		0	1		3	1		3	1		4	1		2	3
HaRxLCRN13b	0	0		0	1		0	1		0	3		0	1		0	1		0	0
HaRxLCRN14	0	0		0	0		0	1		1	4		0	0		0	1		0	1
HaRxLCRN14b	0	0		0	0		0	0		0	0		2	3		2	0		0	0
HaRxLCRN14c	1	1		0	2		0	1		0	0		0	1		0	7		0	0
HaRxLCRN14d	0	0		0	0		0	1		1	0		2	0		2	0		0	1
HaRxLCRN14e	0	0		0	0		0	0		0	0		0	0		3	5		0	0
HaRxLCRN19	1	1		0	0		1	1		0	0		2	4		3	1		3	2
HaRxLCRN19b	2	0		3	2		0	1		1	1		1	2		2	1		1	1
HaRxLCRN19c	0	0		0	2		3	10		2	5		0	1		3	5		0	5
HaRxLCRN21	0	0		0	1		0	0		0	0		0	0		0	0		0	0
HaRxLCRN22	0	0		0	1		0	0		0	0		0	0		0	0		0	0
HaRxLCRN22b	0	0		0	0		0	0		0	0		0	0		0	0		0	0
HaRxLCRN22c	0	0		0	0		0	0		0	1		0	0		0	0		0	0
HaRxLCRN22d	0	1		3	11		1	1		0	2		0	0		3	3		3	5
HaRxLCRN22e	1	2		2	4		2	2		3	6		0	1		0	3		0	0
HaRxLCRN22f	0	0		0	0		1	5		0	0		0	0		0	0		1	5
HaRxLCRN22g	0	0		2	0		0	1		0	0		0	1		0	0		0	0
HaRxLCRN22h	5	6		5	7		1	7		2	4		1	3		1	6		0	5
HaRxLCRN22i	0	1		0	1		1	0		1	6		0	1		3	6		1	2
HaRxLCRN22j	0	1		0	1		0	0		1	3		0	0		0	0		0	0
HaRxLCRN3	0	0		0	0		0	2		0	0		0	0		0	2		1	1
HaRxLCRN3b	0	1		4	2		2	4		6	7		2	0		5	4		2	3
HaRxLCRN3c	0	0		0	0		1	1		0	0		0	0		0	0		1	1
HaRxLCRN3d	1	1		4	4		0	1		0	5		1	2		2	1		1	1
HaRxLCRN8b	0	1		0	0		0	1		0	0		0	0		0	1		2	1
HaRxLCRN9b	0	0		0	0		0	0		0	0		0	0		0	1		0	0
HaRxLL1	0	0		0	0		3	2		3	2		0	0		4	2		3	3
HaRxLL100	0	0		0	0		0	3		0	4		0	1		0	1		0	3
HaRxLL101	0	0		0	2		0	0		0	3		0	0		0	2		0	1
HaRxLL102	1	1		1	0		0	0		0	0		0	1		0	0		0	1
HaRxLL103	2	1		0	0		2	1		0	0		1	2		1	1		2	1
HaRxLL105	0	0		0	0		1	1		0	1		0	1		0	1		0	1
HaRxLL106	0	0		0	0		0	0		0	0		0	0		0	1		0	0
HaRxLL107	0	0		0	0		0	0		0	1		1	4		1	1		1	3
HaRxLL107b	0	0		1	1		0	0		0	2		0	2		1	1		1	0
HaRxLL107c	0	0		0	0		0	0		0	0		0	0		0	0		0	0
HaRxLL107d	0	0		0	8		1	6		2	7		1	8		2	10		1	5
HaRxLL108	0	0		0	0		0	1		0	1		0	2		0	1		1	1
HaRxLL109b	0	0		0	0		4	7		2	1		5	0		0	0		0	0
HaRxLL110	0	0		0	1		1	1		0	1		0	1		2	3		0	1
HaRxLL111	0	0		0	0		0	0		0	0		0	0		0	0		0	0
HaRxLL112	0	0		0	0		0	2		0	3		0	3		0	3		0	5
HaRxLL113	0	1		0	2		0	1		0	0		0	4		1	3		0	1
HaRxLL118	0	0		0	0		0	0		0	0		0	0		0	0		0	1
HaRxLL119b	0	0		0	0		0	0		0	0		0	0		0	0		0	0
HaRxLL119c	0	0		0	0		0	0		0	1		0	0		1	1		0	0
HaRxLL12	0	0		0	0		0	1		0	1		0	0		0	0		0	2
HaRxLL120	0	0		0	0		1	0		0	1		0	0		0	0		1	0
HaRxLL121	2	6		1	0		1	4		1	1		2	4		2	4		1	4
HaRxLL123	0	0		0	0		0	0		0	0		0	0		0	0		0	2
HaRxLL124	0	0		0	0		0	0		0	0		0	0		0	0		0	0
HaRxLL125b	0	0		0	0		1	13		0	1		0	0		0	7		1	10
HaRxLL125c	1	0		1	1		1	0		1	0		1	0		1	1		2	0
HaRxLL125d	0	0		0	0		1	6		1	9		0	4		0	2		1	4
HaRxLL125	0	0		0	1		0	1		0	3		0	0		0	2		0	2
HaRxLL126b	0	0		0	0		0	4		0	3		2	6		1	5		0	4
HaRxLL126c	0	1		0	1		0	2		0	1		0	1		0	1		0	1
HaRxLL126d	0	1		0	0		0	2		0	0		0	2		0	0		0	3
HaRxLL126e	0	0		0	0		0	0		1	1		0	0		1	0		0	0
HaRxLL128	0	0		0	0		0	0		0	0		0	0		0	2		1	0
HaRxLL128b	0	0		0	1		0	0		2	0		0	1		2	2		1	0
HaRxLL128c	0	1		0	0		0	0		0	1		4	0		2	1		3	1
HaRxLL128d	0	0		0	0		2	0		0	0		5	1		3	0		5	1
HaRxLL129	0	0		0	0		0	0		0	0		0	0		0	0		0	0
HaRxLL129b	0	0		0	0		0	1		0	0		0	0		0	0		0	0
HaRxLL130	0	0		0	0		0	1		0	1		0	0		0	0		0	1
HaRxLL131	0	0		0	0		0	0		0	0		0	0		0	0		0	0
HaRxLL132	0	0		0	0		0	0		0	0		0	0		0	0		0	0
HaRxLL133	0	0		0	0		0	0		0	0		0	0		0	0		0	0
HaRxLL133b	0	0		0	0		0	0		0	0		0	0		0	0		0	0
HaRxLL133c	0	0		0	0		1	1		2	2		2	1		1	1		1	0
HaRxLL133d	0	0		0	0		1	6		2	2		0	0		5	6		2	5
HaRxLL133e	0	0		0	0		2	1		2	1		1	0		0	0		1	0
HaRxLL134	0	0		0	0		0	0		1	0		3	2		2	0		2	0
HaRxLL135	0	0		0	0		0	0		0	0		0	0		0	0		0	0
HaRxLL135b	1	0		1	0		1	1		0	4		2	2		1	0		2	0
HaRxLL136	2	5		2	4		2	5		0	2		2	2		2	4		2	8
HaRxLL137	2	5		2	4		2	5		0	2		2	2		2	4		2	8
HaRxLL137b	3	8		3	7		3	8		2	4		3	3		5	6		3	11
HaRxLL137c	5	5		21	30		19	23		7	17		3	2		19	37		7	4
HaRxLL138	0	0		0	0		0	0		0	0		0	0		0	0		0	0
HaRxLL138b	0	0		0	0		0	0		0	0		0	0		0	0		0	0
HaRxLL139	0	0		0	0		0	0		0	0		1	0		0	0		0	0
HaRxLL139b	0	0		0	0		0	0		0	0		1	0		0	0		0	0
HaRxLL140	1	0		1	0		1	0		2	0		1	0		1	0		1	0
HaRxLL141	0	0		1	0		1	0		1	0		1	0		1	0		1	0
HaRxLL142b	0	3		1	3		2	1		2	8		0	1		1	6		0	2
HaRxLL142c	0	5		0	5		2	2		0	9		0	3		0	7		0	3
HaRxLL145	0	2		0	3		0	3		0	2		0	0		0	2		1	2
HaRxLL145b	0	1		0	0		0	0		0	0		0	0		0	0		0	0
HaRxLL145c	0	0		0	1		0	0		0	1		0	2		0	1		0	0
HaRxLL146	0	0		0	2		2	2		0	1		0	0		1	1		0	1
HaRxLL146b	0	0		0	0		0	0		0	0		0	0		0	0		1	0
HaRxLL147	2	5		0	0		0	0		2	6		2	5		0	2		0	2
HaRxLL148	0	0		0	0		0	0		0	0		0	0		0	0		0	0
HaRxLL15b	0	0		0	0		0	0		0	4		0	0		0	0		0	0
HaRxLL15c	0	3		0	2		0	6		1	3		0	4		3	6		1	2
HaRxLL15d	0	2		0	1		0	5		1	2		0	3		3	4		0	1
HaRxLL15e	0	0		0	0		1	0		0	0		1	1		1	1		1	1
HaRxLL150	2	1		2	1		1	1		2	0		1	0		2	1		1	1
HaRxLL152	0	0		0	0		1	0		0	0		0	0		0	0		0	0
HaRxLL153	2	1		0	1		2	0		3	2		2	1		2	0		2	1
HaRxLL154	0	0		0	4		0	0		0	0		0	0		0	2		0	0
HaRxLL156	0	0		18	2		0	0		4	0		0	0		0	0		0	0
HaRxLL156b	0	0		0	0		0	1		0	2		1	1		0	0		1	2
HaRxLL157	0	0		0	0		1	2		0	0		2	3		1	2		1	1
HaRxLL159	0	0		0	0		4	2		0	0		4	1		0	0		0	0
HaRxLL16	0	0		0	0		0	0		0	0		0	0		0	0		0	0
HaRxLL16b	0	0		0	0		0	0		0	0		0	0		0	0		0	0
HaRxLL160	0	0		0	0		0	0		0	0		0	0		0	2		0	0
HaRxLL161	0	0		0	0		0	0		0	0		0	0		0	0		0	0
HaRxLL163	0	0		0	0		1	0		0	1		0	0		1	1		0	0
HaRxLL163b	0	2		0	1		1	3		0	4		0	6		1	4		0	2
HaRxLL163c	0	0		0	0		0	0		0	0		0	0		0	0		0	0
HaRxLL163d	0	0		0	0		0	0		0	0		0	0		0	0		0	0
HaRxLL164	0	1		0	0		0	4		0	0		0	0		0	0		0	0
HaRxLL165	0	0		0	0		0	0		0	0		0	0		0	0		0	0
HaRxLL166	0	1		0	1		0	1		0	1		0	0		0	1		0	1
HaRxLL167	0	0		1	2		1	2		1	2		0	0		1	2		1	0
HaRxLL169	0	1		0	0		0	1		0	1		0	1		0	1		0	4
HaRxLL169c	0	0		0	0		0	0		0	0		0	1		0	0		0	0
HaRxLL170	0	0		0	0		0	1		0	0		0	0		0	0		0	1
HaRxLL171	0	0		0	0		0	0		0	0		0	0		0	0		0	0
HaRxLL172	0	0		0	1		0	1		1	1		0	1		0	2		0	1
HaRxLL173	0	0		0	0		0	0		0	0		0	0		0	0		0	0
HaRxLL174	0	0		1	6		0	2		1	5		1	3		0	5		2	3
HaRxLL176	0	0		0	0		0	0		0	1		0	1		0	1		0	1
HaRxLL177	0	0		0	0		0	0		0	0		0	0		0	1		0	0
HaRxLL18	0	0		0	0		0	0		0	0		0	0		0	0		0	0
HaRxLL180	0	0		0	1		2	6		0	0		1	1		0	1		0	4
HaRxLL181	0	0		1	2		0	1		0	4		0	1		0	1		0	1
HaRxLL182	0	0		0	0		0	0		0	0		0	0		0	0		0	0
HaRxLL183b	0	0		0	0		1	2		0	0		1	3		0	0		0	0
HaRxLL186	0	0		0	2		0	0		0	0		1	0		0	1		0	0
HaRxLL186b	0	0		0	2		0	0		0	1		1	0		1	1		2	0
HaRxLL188	0	0		0	0		1	4		0	1		0	0		0	1		0	0
HaRxLL188b	0	0		0	0		0	0		0	0		0	1		0	1		0	0
HaRxLL188c	0	0		0	0		0	0		0	0		0	0		0	0		0	0
HaRxLL2b	0	19		1	28		2	23		3	39		0	9		2	60		0	12
HaRxLL20	0	0		0	0		0	0		0	0		3	3		0	0		0	0
HaRxLL21	2	30		4	44		1	40		1	48		1	24		4	40		3	47
HaRxLL22	0	0		0	0		0	0		0	0		0	0		0	0		0	0
HaRxLL22b	0	0		0	0		2	3		0	0		1	0		0	0		0	1
HaRxLL22c	1	3		1	2		0	5		0	5		1	0		2	1		0	5
HaRxLL22d	0	0		0	0		0	0		0	0		0	1		0	0		0	0
HaRxLL23	0	0		0	0		0	0		0	0		0	0		0	0		0	0
HaRxLL23b	0	0		0	0		0	0		0	0		0	0		0	0		0	0
HaRxLL23c	0	0		0	0		0	0		0	0		0	0		0	0		0	0
HaRxLL24	1	9		1	8		0	23		0	7		0	3		2	27		0	31
HaRxLL25	0	0		0	0		0	10		0	2		0	1		0	5		0	1
HaRxLL26	0	2		0	0		0	0		0	0		0	7		0	0		0	1
HaRxLL28	0	0		1	0		0	1		0	1		0	1		0	3		0	1
HaRxLL29	0	1		0	0		0	1		0	0		0	3		0	4		2	21
HaRxLL29b	0	0		0	0		1	2		0	0		0	0		1	4		0	0
HaRxLL31	5	8		5	4		0	1		2	9		4	13		2	12		5	9
HaRxLL33	3	12		4	25		3	16		5	43		1	3		7	44		5	44
HaRxLL35	0	0		0	0		0	0		2	2		0	1		1	5		2	1
HaRxLL36	1	13		3	17		2	27		2	32		1	10		2	9		0	9
HaRxLL38	0	4		1	10		0	11		0	0		3	34		0	6		3	25
HaRxLL38b	2	4		2	9		6	16		3	14		0	2		5	16		1	11
HaRxLL39b	0	4		1	9		0	10		0	16		0	2		3	19		4	12
HaRxLL40	0	0		1	3		1	8		2	16		0	7		4	28		3	20
HaRxLL41	0	0		0	0		2	2		0	0		0	0		1	0		2	2
HaRxLL42	0	0		0	0		0	0		0	0		0	0		0	0		0	0
HaRxLL423	3	10		3	6		2	9		0	2		1	0		2	7		3	11
ATR5_HaRxLL424	0	0		0	0		0	4		0	11		0	0		0	5		0	4
HaRxLL425	0	0		0	0		0	1		0	15		0	0		1	11		0	4
HaRxLL426	0	0		0	0		0	5		0	12		0	0		0	5		0	0
HaRxLL427	0	4		0	6		0	4		0	8		1	6		0	5		0	3
HaRxLL428	0	0		0	0		0	0		0	0		0	0		0	0		0	0
HaRxLL429	7	3		6	5		2	1		1	1		4	2		6	6		6	3
HaRxLL43	0	0		0	1		0	2		0	1		0	2		0	1		0	2
HaRxLL43b	0	0		0	1		0	3		0	1		0	3		0	1		0	2
HaRxLL430	1	1		1	1		1	1		1	2		1	1		1	1		1	1
HaRxLL431	1	0		1	0		1	0		0	1		1	0		1	0		1	0
HaRxLL432b	0	0		3	2		4	4		4	4		0	0		3	4		3	4
HaRxLL433	0	0		0	5		0	1		1	13		0	0		3	12		3	11
HaRxLL434	0	0		0	0		0	0		0	0		5	15		4	10		0	0
HaRxLL435	0	0		0	1		0	0		0	0		0	1		0	1		0	2
HaRxLL436	0	0		0	0		0	0		1	0		1	0		0	0		1	0
HaRxLL436b	0	0		0	0		2	0		3	1		3	1		1	0		4	1
HaRxLL437	0	0		0	0		0	2		0	5		0	0		0	0		0	1
HaRxLL437b	0	0		0	0		2	9		0	8		0	0		1	5		2	9
HaRxLL438	0	0		0	3		0	1		0	0		0	0		0	0		1	0
HaRxLL439	0	0		0	0		0	0		0	0		0	0		0	0		2	1
HaRxLL44	2	5		5	8		4	22		2	17		0	3		1	4		0	3
HaRxLL440	0	0		0	0		0	0		0	0		0	0		0	0		0	0
HaRxLL440b	0	0		0	0		0	0		0	0		0	0		0	0		0	0
HaRxLL441	0	0		0	0		1	3		0	0		0	0		3	5		0	0
HaRxLL444	0	0		0	0		1	1		1	1		0	1		1	1		0	0
HaRxLL444b	0	0		0	0		1	1		1	1		0	1		1	1		0	0
HaRxLL445	0	0		0	0		4	31		0	2		1	8		0	0		2	23
HaRxLL446	0	0		0	0		0	0		0	0		0	0		0	0		0	0
HaRxLL447	0	0		0	0		3	12		0	0		5	14		3	15		3	5
HaRxLL448	0	0		0	0		0	0		0	0		0	0		0	0		0	0
HaRxLL449	0	0		0	0		1	0		0	0		1	0		1	0		1	0
HaRxLL45	3	4		3	7		1	2		1	1		1	2		1	2		1	2
HaRxLL452	0	0		0	1		1	1		0	0		0	1		0	0		0	0
HaRxLL453	0	0		0	0		0	0		0	0		0	0		0	0		0	0
HaRxLL455	0	0		0	0		0	0		0	0		0	1		0	1		0	1
HaRxLL455b	0	0		0	1		1	3		0	0		0	0		0	1		1	3
HaRxLL455c	0	0		0	0		0	2		0	0		0	0		2	4		0	0
HaRxLL455d	0	0		0	0		0	0		0	1		0	0		1	3		0	0
HaRxLL455e	0	0		0	0		0	0		0	0		0	0		0	2		0	0
HaRxLL455f	0	0		0	0		0	0		0	1		0	1		0	0		0	1
HaRxLL455g	0	0		0	0		1	0		0	0		0	1		0	0		0	0
HaRxLL456	0	0		0	0		0	0		0	0		0	0		0	0		0	0
HaRxLL457	3	3		0	0		0	0		0	1		0	0		0	1		1	1
HaRxLL457b	3	3		0	0		0	0		0	1		0	0		0	1		1	1
HaRxLL458	0	0		0	0		0	0		0	0		0	0		0	0		0	1
HaRxLL459	0	0		0	0		0	0		0	0		0	0		0	0		0	0
HaRxLL459b	1	1		0	0		2	1		3	2		3	1		2	1		2	1
HaRxLL461	0	1		0	1		0	1		0	1		0	1		0	1		1	1
HaRxLL461b	0	1		20	22		1	1		3	3		1	1		0	1		2	1
HaRxLL462	1	0		1	0		1	0		0	0		2	0		2	0		2	0
HaRxLL463	0	0		0	0		0	0		1	2		0	0		2	0		0	0
HaRxLL464	0	0		0	0		0	0		0	0		0	0		0	0		0	0
HaRxLL464b	0	0		0	0		0	4		0	5		0	0		0	3		0	0
HaRxLL465	0	1		0	0		0	0		0	0		0	1		0	2		0	0
HaRxLL465b	0	0		1	1		3	1		0	0		6	6		3	3		5	4
HaRxLL467	0	0		0	0		0	1		0	0		0	0		0	0		1	0
HaRxLL468	0	3		0	0		0	2		0	1		0	0		0	2		0	2
HaRxLL468b	0	0		0	0		0	2		0	0		0	0		0	0		0	0
HaRxLL47	0	1		0	1		0	4		0	1		0	9		0	7		0	5
HaRxLL470	0	0		0	0		1	0		1	3		1	0		1	0		1	0
HaRxLL472	0	0		1	1		0	1		0	0		0	1		0	3		0	0
HaRxLL473	0	2		0	5		0	1		0	0		0	0		0	0		0	0
HaRxLL474	0	0		0	0		0	1		0	0		1	1		1	1		0	1
HaRxLL474b	0	0		0	0		0	1		0	1		2	1		1	1		0	1
HaRxLL476	2	5		2	6		1	3		1	10		3	8		1	11		1	7
HaRxLL477	0	0		0	0		2	2		0	1		0	6		0	1		0	4
HaRxLL478	0	0		0	0		0	0		0	0		0	0		0	0		0	0
HaRxLL48	0	0		1	10		2	5		1	5		0	0		1	3		1	11
HaRxLL48b	0	0		0	0		0	0		0	3		0	4		0	4		0	4
HaRxLL480	0	0		0	0		0	2		0	1		0	0		2	1		0	2
HaRxLL483	0	0		1	1		1	2		1	2		1	0		1	1		1	0
HaRxLL484	2	3		0	1		3	4		3	2		1	0		4	2		2	2
HaRxLL487	0	0		0	1		1	4		0	4		0	1		0	1		0	2
HaRxLL488	0	0		0	0		0	0		0	0		0	0		0	1		0	0
HaRxLL489	0	0		0	0		0	2		0	2		0	2		0	1		0	2
HaRxLL490	1	0		0	1		5	1		1	3		0	0		4	2		3	2
HaRxLL491	0	0		0	0		0	0		0	0		0	0		0	0		0	0
HaRxLL5	0	0		0	1		2	7		2	5		2	8		0	6		2	7
HaRxLL50b	0	0		0	1		0	0		0	2		0	1		0	1		0	1
HaRxLL50c	0	15		0	14		0	2		0	8		0	15		0	13		1	5
HaRxLL51	0	0		0	0		0	2		0	0		0	0		0	1		0	0
HaRxLL51b	0	1		0	1		0	5		0	10		0	5		0	3		0	6
HaRxLL52	0	0		0	0		0	0		1	0		0	0		4	1		0	1
HaRxLL52b	0	1		0	0		0	2		2	3		0	1		2	3		0	0
HaRxLL53	0	0		0	0		0	1		0	0		0	1		0	0		0	0
HaRxLL53b	0	0		0	0		2	1		1	0		2	1		1	1		0	0
HaRxLL53c	0	0		0	0		1	0		0	0		1	0		1	0		0	0
HaRxLL54b	0	0		0	0		5	4		2	1		4	8		4	6		0	0
HaRxLL56	1	3		1	3		0	2		1	1		1	3		1	3		0	0
HaRxLL57	2	12		2	12		4	30		3	28		2	23		5	29		7	33
HaRxLL57b	0	0		0	0		0	0		0	0		0	0		0	0		0	0
HaRxLL58	0	0		0	0		0	0		0	0		1	7		1	7		1	7
HaRxLL59	0	0		1	1		1	1		0	0		1	1		1	2		0	0
HaRxLL6	0	2		0	0		1	8		0	1		0	3		0	3		0	4
HaRxLL6b	0	0		0	0		0	14		0	0		2	17		0	15		0	0
HaRxLL60	0	1		0	1		0	0		0	0		1	1		0	0		0	0
HaRxLL61	2	4		0	1		1	2		0	2		2	3		1	1		2	2
HaRxLL61b	0	0		0	0		1	0		0	0		0	1		0	0		0	0
HaRxLL62	0	0		0	0		0	0		0	0		0	7		0	0		0	0
HaRxLL62b	0	0		0	0		0	0		0	0		0	3		0	0		0	0
HaRxLL64	0	0		0	0		2	1		0	1		2	1		2	1		2	1
HaRxLL65	0	5		0	4		0	8		0	1		0	6		0	1		0	1
HaRxLL67	0	0		0	0		3	2		5	8		2	3		0	2		0	0
HaRxLL69	0	0		0	0		0	0		1	0		0	0		0	0		0	0
HaRxLL7	0	0		0	0		0	0		0	0		0	0		0	1		1	7
HaRxLL70	0	5		0	6		0	4		0	4		0	2		0	6		0	2
HaRxLL72	0	0		0	0		0	0		0	0		0	0		0	2		0	0
HaRxLL73	0	1		1	13		1	7		1	21		1	5		2	26		0	10
HaRxLL73b	0	0		0	9		1	7		0	7		0	7		1	24		0	6
HaRxLL74b	0	0		0	17		0	11		0	0		1	24		1	8		0	6
HaRxLL75	0	0		0	0		0	1		0	0		0	0		0	2		0	0
HaRxLL75b	0	0		0	0		0	0		0	1		0	2		0	1		0	1
HaRxLL75c	0	0		0	0		0	0		0	1		0	2		0	1		0	1
HaRxLL75d	0	0		0	0		0	1		0	0		0	0		0	2		0	0
HaRxLL75e	0	0		0	10		0	5		0	0		0	10		0	0		0	3
HaRxLL76	0	0		0	5		1	19		0	6		0	7		0	2		0	9
HaRxLL77	0	0		0	0		0	0		0	0		0	0		0	0		0	0
HaRxLL78	0	0		0	0		2	2		1	1		2	2		1	1		1	1
HaRxLL78b	0	0		0	1		0	1		0	0		0	1		0	1		0	0
HaRxLL79b	0	0		0	0		0	0		0	0		0	0		0	3		0	3
HaRxLL79c	0	0		0	0		0	0		0	0		0	3		1	1		0	0
HaRxLL8	0	0		0	0		0	0		0	0		0	0		0	0		0	0
HaRxLL80	0	0		0	0		0	2		1	1		1	16		0	1		1	15
HaRxLL80b	0	0		0	0		1	1		0	0		3	0		0	0		1	1
HaRxLL81b	0	1		0	0		1	26		0	0		3	15		1	24		2	13
HaRxLL82	0	0		0	0		4	4		0	0		2	2		1	1		2	3
HaRxLL83	0	0		0	0		0	0		0	0		0	0		0	0		0	0
HaRxLL84	1	0		1	0		0	1		0	0		0	0		0	0		0	0
HaRxLL87	1	7		4	11		4	8		5	9		0	4		2	8		1	9
HaRxLL87b	1	7		4	12		4	8		5	9		0	5		3	10		3	10
HaRxLL88	0	0		0	0		0	1		1	0		2	2		1	1		0	1
HaRxLL89	0	0		0	0		0	1		0	1		0	0		2	3		1	3
HaRxLL9	0	0		0	0		0	0		0	0		0	0		0	0		0	1
HaRxLL91	0	0		0	1		0	0		0	0		0	0		0	1		0	0
HaRxLL93	0	0		0	0		1	0		0	0		0	0		1	0		1	1
HaRxLL93b	0	0		0	0		0	0		0	0		0	0		0	0		0	0
HaRxLL93c	0	5		2	9		0	3		0	4		0	0		0	3		0	3
HaRxLL93d	0	0		0	0		0	2		0	1		0	2		0	1		0	2
HaRxLL94	1	2		0	1		0	2		1	2		1	0		1	2		1	2
HaRxLL97	0	0		0	0		0	0		0	0		0	0		1	1		0	0
HaRxLL98	0	0		0	0		1	1		0	0		0	0		0	2		0	0
HaRxLL99	0	0		1	0		0	0		0	0		1	0		1	0		0	0
HaRxL149	0	0		0	0		0	0		0	0		0	0		0	0		0	0
HaRxLL496	0	2		0	2		0	3		0	1		0	1		0	2		0	1
HaRxLL500	0	0		0	0		0	0		0	0		0	0		0	0		0	0
HaRxL161	0	0		0	0		0	0		0	0		0	1		0	0		0	0
HaRxL159	0	0		0	0		0	1		0	0		0	0		0	0		0	0
HaRxL160	0	0		0	0		0	0		0	0		1	0		1	2		0	0
HaRxL155	0	0		0	0		0	2		0	1		0	2		0	1		0	2
HaRxL163	0	0		0	0		1	2		2	1		4	3		2	1		3	3
HaRxL150	0	0		0	0		0	0		0	0		0	0		0	0		0	0
HaRxL151	0	0		0	0		0	0		0	0		0	0		0	0		1	0
HaRxLL497	0	0		0	1		0	0		0	2		0	2		0	1		1	1
HaRxL152	0	0		0	0		1	3		0	0		0	0		0	0		0	0
HaRxL153	0	0		0	0		0	0		0	0		0	0		1	0		0	0
HaRxL162	0	0		0	0		0	0		1	7		0	0		0	3		0	4
HaRxL156	0	0		6	0		0	0		10	2		1	0		5	0		0	0
HaRxLL499	0	0		0	0		0	1		0	0		0	0		0	0		1	0
HaRxL157	0	0		0	0		0	0		0	0		0	0		0	0		0	0
HaRxL158	0	0		0	1		0	0		0	0		0	1		0	1		0	1
HaRxLL498	0	0		0	0		0	1		0	0		0	0		0	0		0	0
HaRxL154	0	0		0	0		0	1		0	0		0	0		0	1		0	1
Total	120	525		240	923		328	1560		230	1175		309	1386		360	1656		309	1419
Ratiob	4.375			3.84583			4.7561			5.1087			4.48544			4.6			4.59223
aGene ID in Hpa Emoy2 genome v8.3.
bRatio of non-synymous to synonymous polymorphisms.
