# Supplementary material for: A downy mildew effector evades recognition by polymorphism of expression and subcellular localization
Source: Nat Commun. 2018 Dec 5;9:5192. doi: 10.1038/s41467-018-07469-3 (PMC6281644; doi:10.1038/s41467-018-07469-3)
Supplement: Supplementary file 5 — Supplementary Data 3 [file 41467_2018_7469_MOESM5_ESM.xlsx]

## Sheet: selected_candidates
Supplementary Data 3. The information for RPP4-recognised effector candidates.
				non SNVs & Indels						Expressiona
				Waco9			Emwa1			Emoy2			Waco9
Standardized name	signal peptide	RxLR_EER motif	size (aa)	non SNVs	Indels		non SNVs	Indels		0 dpi	1 dpi		0 dpi	1 dpi	3 dpi	5 dpi		Accession numberb
HaRxL103	yes	RRLK	401	2	no		2	no		18.2429	58.3699		13.4697	0	0	0		AB922254	Asai et al. 2014
HaRxL60	yes	RSLR	202	14	no		0	no		54.6734	91.5349		239.752	1627.64	1009.3	618.432		HE574746	Fabro et al. 2011
HaRxL1b	yes	EER	239	11	no		0	no		61.0884	47.7743		134.865	0	35.2212	41.3615		AB922185	Asai et al. 2014
HaRxL71	yes	RSLR	466	10	yes		0	no		339.734	278.226		157.867	0	0	0		AB922223	Asai et al. 2014
HaRxLL447	yes	RLLR	112	6	yes		0	no		0	0		0.755899	0	0	0		AB922529	Asai et al. 2014
aReported by Asai et al 2014. Expression levels are represented as TPM (tags per million) of total reads aligned to Hpa genome. "0" indicates no sequence read aligned. Expression levels in genes that have reads in only one replicate are indicated as 0.
bAccession number in NCBI's GenBank data library.
