# Supplementary material for: A downy mildew effector evades recognition by polymorphism of expression and subcellular localization
Source: Nat Commun. 2018 Dec 5;9:5192. doi: 10.1038/s41467-018-07469-3 (PMC6281644; doi:10.1038/s41467-018-07469-3)
Supplement: Supplementary file 7 — Reporting Summary [file 41467_2018_7469_MOESM7_ESM.zip]

Archive with 1 entries (1 files):
- Source_Data.pdf
